# Supplementary material for: Genetic effects on the skin methylome in healthy older twins
Source: Am J Hum Genet. 2024 Aug 12;111(9):1932–52. doi: 10.1016/j.ajhg.2024.07.010 (PMC11393713; doi:10.1016/j.ajhg.2024.07.010)
Supplement: Data S1. Tables S1–S4 [file mmc2.xlsx]

## Sheet: Table S1
Table S1: Study characteristics of the Skin DNA methylation and gene expression datasets
	Skin DNA Methylation Data	Skin Gene Expression Data
N	414	664
Mean age (SD)	58.8 (9.22)	59 (9.18)
Mean BMI (SD)	26.6 (4.87)	26.6 (5)
MZ pairs	35	106
DZ pairs	70	150
Singletons	204	152

## Sheet: Table S2
Table S2: EWAS catalog studies used for EWAS study enrichment.
Author	Consortium	PMID	Date	Trait	EFO	Analysis	Source of data in original manuscript	Outcome	Exposure	Covariates	Outcome_Units	Exposure_Units	Methylation_Array	Tissue	Further_Details	N	N_Cohorts	Age	Sex	Ancestry	StudyID
Florath I	NA	24163245	2014-03-01	Age	EFO_0000246	NA	Table 2	DNA methylation	Age	Sex, smoking, diabetes, cardiovascular disease, stroke, cancer, batch	Beta values	Years	Illumina HumanMethylation450	Whole blood	NA	498	1	Adults	Both	European	24163245_age
Dick KJ	NA	24630777	2014-03-13	Body mass index	EFO_0004340	Adipose tissue	Table 3	Body mass index	DNA methylation	Age, sex, smoking, batch	kg/m2	Beta values	Illumina HumanMethylation450	Adipose	Regression coeffcient is the proportion change in BMI for every 0.1 unit increase in methylation	635	1	Adults	Females	European	24630777_body_mass_index_adipose_tissue
Dick KJ	NA	24630777	2014-03-13	Body mass index	EFO_0004340	Discovery	Table S2	Body mass index	DNA methylation	Age, sex, smoking, batch	kg/m2	Beta values	Illumina HumanMethylation450	Whole blood	Regression coeffcient is the proportion change in BMI for every 0.1 unit increase in methylation	459	1	Adults	Both	European	24630777_body_mass_index_discovery
Aslibekyan S	NA	25075435	2014-11-01	Sunlight duration	OMIT_0014339	NA	Table 2	DNA methylation	Sunlight duration	Age, sex, smoking, cell composition, batch	Beta values	NA	Illumina HumanMethylation450	CD4+ T-cells	NA	991	1	Adults	Both	European	25075435_sunlight_duration
Aslibekyan S	NA	25075435	2014-11-01	Sunlight duration	OMIT_0014339	Adjusted for vitamin D intake	Table 2	DNA methylation	Sunlight duration	Age, sex, smoking, vitamin D intake, cell composition, batch	Beta values	NA	Illumina HumanMethylation450	CD4+ T-cells	NA	991	1	Adults	Both	European	25075435_sunlight_duration_adjusted_for_vitamin_d_intake
Reynolds LM	NA	25404168	2014-11-18	Age	EFO_0000246	Monocytes	Additional file 1	DNA methylation	Age	Sex, ethnicity, batch	M values	years	Illumina HumanMethylation450	Monocytes	NA	1264	1	Adults	Both	European, African, Admixed	25404168_age_monocytes
Reynolds LM	NA	25404168	2014-11-18	Age	EFO_0000246	T cells	Additional file 1	DNA methylation	Age	Sex, ethnicity, batch	M values	Years	Illumina HumanMethylation450	T cells	NA	227	1	NA	NA	Unclear	25404168_age_t_cells
Marttila S	NA	25888029	2015-03-14	Ageing	GO_0007568	NA	Additional file 1	DNA methylation	Age group	Sex, cell composition	Beta values	NA	Illumina HumanMethylation450	Whole blood	Variable dispersion beta regression model	143	1	Adults	Both	European	25888029_ageing
Demerath EW	NA	25935004	2015-08-01	Body mass index	EFO_0004340	Discovery	Table S4	DNA methylation	Body mass index	Age, sex, smoking, alcohol consumption, education, household income, physical activity, cell composition, batch	Beta values	kg/m2	Illumina HumanMethylation450	Whole blood	Regression coefficient per 1 SD of body mass index	2096	1	Adults	Both	African	25935004_body_mass_index_discovery
Demerath EW	NA	25935004	2015-08-01	Body mass index	EFO_0004340	Meta-analysis	Table 2	DNA methylation	Body mass index	Age, sex, smoking, alcohol consumption, education, household income, physical activity, cell composition, batch	Beta values	kg/m2	Illumina HumanMethylation450	Whole blood, CD4+ T cells	Regression coefficient per 1 SD of body mass index	5464	4	Adults	Both	European, African	25935004_body_mass_index_metaanalysis
Demerath EW	NA	25935004	2015-08-01	Body mass index	EFO_0004340	Replication	Table 2	DNA methylation	Body mass index	Age, sex, smoking, batch	Beta values	kg/m2	Illumina HumanMethylation450	Whole blood, CD4+ T cells	Regression coefficient per 1 SD of body mass index	3368	3	Adults	Both	European	25935004_body_mass_index_replication
Aslibekyan S	NA	26110892	2015-07-01	Body mass index	EFO_0004340	ARIC	Table 2	DNA methylation	Body mass index	Age, sex, smoking, alcohol consumption, education, household income, physical activity, cell composition, batch	Beta values	kg/m2	Illumina HumanMethylation450	Whole blood	Regression coefficient per 1 SD of body mass index	2106	1	Adults	Both	African	26110892_body_mass_index_aric
Aslibekyan S	NA	26110892	2015-07-01	Body mass index	EFO_0004340	Discovery GOLDN	Table 2	DNA methylation	Body mass index	Age, sex, smoking, batch	Beta values	kg/m2	Illumina HumanMethylation450	CD4+ T-cells	NA	991	1	Adults	Both	European	26110892_body_mass_index_discovery_goldn
Aslibekyan S	NA	26110892	2015-07-01	Body mass index	EFO_0004340	FHS 1	Table 2	DNA methylation	Body mass index	Age, sex, batch	Beta values	kg/m2	Illumina HumanMethylation450	Whole blood	NA	1935	1	Geriatrics	Both	European	26110892_body_mass_index_fhs_1
Aslibekyan S	NA	26110892	2015-07-01	Body mass index	EFO_0004340	FHS 2	Table 2	DNA methylation	Body mass index	Age, sex, batch	Beta values	kg/m2	Illumina HumanMethylation450	Whole blood	NA	442	1	Geriatrics	Both	European	26110892_body_mass_index_fhs_2
Aslibekyan S	NA	26110892	2015-07-01	Body mass index	EFO_0004340	Meta-analysis	Table 2	DNA methylation	Body mass index	Age, sex, smoking, batch	Beta values	kg/m2	Illumina HumanMethylation450	CD4+ T-cells, whole blood	NA	5474	4	Adults	Both	European, African	26110892_body_mass_index_metaanalysis
Shah S	NA	26119815	2015-07-02	Body mass index	EFO_0004340	Discovery	Table S1	DNA methylation	Body mass index	Age, sex, batch	M values	kg/m2	Illumina HumanMethylation450	Whole blood	Residuals from the regression of DNA methylation on covariates were inverse normally rank transformed prior to analysis	1366	2	Geriatrics	Both	European	26119815_body_mass_index_discovery
Shah S	NA	26119815	2015-07-02	Body mass index	EFO_0004340	Replication	Table S1	DNA methylation	Body mass index	Age, sex, batch	M values	kg/m2	Illumina HumanMethylation450	Whole blood	Residuals from the regression of DNA methylation on covariates were inverse normally rank transformed prior to analysis	752	1	Adults	Both	European	26119815_body_mass_index_replication
Huang RC	NA	26646899	2015-01-01	Obesity	EFO_0001073	NA	Table 2	DNA methylation	Obesity	batch	M values	NA	Illumina HumanMethylation450	Whole blood	NA	108	1	Children	Both	European	26646899_obesity
Zhou F	NA	26743604	2016-04-01	Psoriasis	EFO_0000676	Stage II	Table 1	DNA methylation	Psoriasis	NA	Beta values	NA	Illumina HumanMethylation450	Skin	Wilcoxon rank test	135	1	Adults	Both	East Asian	26743604_psoriasis_stage_ii
Ali O	NA	27564309	2016-09-01	Body mass index	EFO_0004340	Discovery	Table 2	DNA methylation	Body mass index	Age, sex, cell composition, batch	M values	NA	Illumina HumanMethylation450	Whole blood	DNA methylation and body mass index percentile values were inverse normally rank transformed	192	1	Adults	Both	European	27564309_body_mass_index_discovery
Ali O	NA	27564309	2016-09-01	Body mass index	EFO_0004340	Validation	Table 3	DNA methylation	Body mass index	Age, sex, cell composition, batch	M values	NA	Bisulfite pyrosequencing	Whole blood	DNA methylation and body mass index percentile values were inverse normally rank transformed	1052	1	Adults	Both	European	27564309_body_mass_index_validation
Xu K	NA	27826092	2018-01-01	Body mass index	EFO_0004340	NA	Table 2	DNA methylation	Body mass index	Age, sex, ethnicity, cell composition, batch	Beta values	kg/m2	Illumina HumanMethylation450	Whole blood	NA	510	1	Adults	Both	European, African, Other	27826092_body_mass_index
Roos L	NA	27993549	2016-12-18	Nevus count	EFO_0004632	NA	Table 1	DNA methylation	Nevus count	Age, smoking, body mass index, batch	Beta values	NA	Illumina HumanMethylation450	Skin	NA	322	1	Adults	Females	European	27993549_nevus_count
Wahl S	NA	28002404	2017-01-05	Body mass index	EFO_0004340	All ancestry discovery	Table S3	Body mass index	DNA methylation	Age, sex, smoking, physical activity index, alcohol consumption, cell composition, batch	kg/m2	Beta values	Illumina HumanMethylation450	Whole blood	NA	5387	4	Adults	Both	European, South Asian	28002404_body_mass_index_all_ancestry_discovery
Wahl S	NA	28002404	2017-01-05	Body mass index	EFO_0004340	All ancestry replication	Table S3	Body mass index	DNA methylation	Age, sex, smoking, physical activity index, alcohol consumption, cell composition, batch	kg/m2	Beta values	Illumina HumanMethylation450	Whole blood	NA	4851	9	Adults	Both	European, South Asian	28002404_body_mass_index_all_ancestry_replication
Wahl S	NA	28002404	2017-01-05	Body mass index	EFO_0004340	Discovery and replication	Table S3	Body mass index	DNA methylation	Age, sex, smoking, physical activity index, alcohol consumption, cell composition, batch	kg/m2	Beta values	Illumina HumanMethylation450	Whole blood	Weighted Z-test meta-analysis	10238	13	Adults	Both	European, South Asian	28002404_body_mass_index_discovery_and_replication
Wahl S	NA	28002404	2017-01-05	Body mass index	EFO_0004340	European ancestry discovery	Table S3	Body mass index	DNA methylation	Age, sex, smoking, physical activity index, alcohol consumption, cell composition, batch	kg/m2	Beta values	Illumina HumanMethylation450	Whole blood	NA	2707	3	Adults	Both	European	28002404_body_mass_index_european_ancestry_discovery
Wahl S	NA	28002404	2017-01-05	Body mass index	EFO_0004340	European ancestry replication	Table S3	Body mass index	DNA methylation	Age, sex, smoking, physical activity index, alcohol consumption, cell composition, batch	kg/m2	Beta values	Illumina HumanMethylation450	Whole blood	NA	4195	8	Adults	Both	European	28002404_body_mass_index_european_ancestry_replication
Wahl S	NA	28002404	2017-01-05	Body mass index	EFO_0004340	South Asian ancestry discovery	Table S3	Body mass index	DNA methylation	Age, sex, smoking, physical activity index, alcohol consumption, cell composition, batch	kg/m2	Beta values	Illumina HumanMethylation450	Whole blood	NA	2680	1	Adults	Both	South Asian	28002404_body_mass_index_south_asian_ancestry_discovery
Wahl S	NA	28002404	2017-01-05	Body mass index	EFO_0004340	South Asian ancestry replication	Table S3	Body mass index	DNA methylation	Age, sex, smoking, physical activity index, alcohol consumption, cell composition, batch	kg/m2	Beta values	Illumina HumanMethylation450	Whole blood	NA	656	1	Adults	Both	South Asian	28002404_body_mass_index_south_asian_ancestry_replication
Mendelson MM	NA	28095459	2017-01-17	Body mass index	EFO_0004340	Framingham Heart Study Batch 1	Table S1	DNA methylation	Body mass index	Age, sex, batch	NA	kg/m2	Illumina HumanMethylation450	Whole blood	DNA methylation was inverse normally rank transformed	442	1	Geriatrics	Both	European	28095459_body_mass_index_framingham_heart_study_batch_1
Mendelson MM	NA	28095459	2017-01-17	Body mass index	EFO_0004340	Framingham Heart Study Batch 2	Table S1	DNA methylation	Body mass index	Age, sex, batch	NA	kg/m2	Illumina HumanMethylation450	Whole blood	DNA methylation was inverse normally rank transformed	1935	1	Geriatrics	Both	European	28095459_body_mass_index_framingham_heart_study_batch_2
Mendelson MM	NA	28095459	2017-01-17	Body mass index	EFO_0004340	Lothian Birth Cohort 1936	Table S1	DNA methylation	Body mass index	Age, sex, cell composition	Beta values	kg/m2	Illumina HumanMethylation450	Whole blood	NA	920	1	Geriatrics	Both	European	28095459_body_mass_index_lothian_birth_cohort_1936
Mendelson MM	NA	28095459	2017-01-17	Body mass index	EFO_0004340	Meta-analysis	Table S1	DNA methylation	Body mass index	Age, sex, cell composition, batch	Beta values	kg/m2	Illumina HumanMethylation450	Whole blood	Weighted Z-test meta-analysis	3743	4	Geriatrics	Both	European	28095459_body_mass_index_metaanalysis
Johnson KC	NA	28693600	2017-07-10	Age	EFO_0000246	NA	Additional file 3	DNA methylation	Age	Body mass index, parity, cell composition	M values	years	Illumina HumanMethylation450	Breast	NA	100	1	Adults	Females	European, African, Admixed	28693600_age
Li S	NA	28811542	2017-08-15	Age	EFO_0000246	NA	Table S1	DNA methylation	Age	cell composition	M values	years	Illumina HumanMethylation450	Whole blood	NA	1366	2	Geriatrics	NA	European	28811542_age
Battram T	ARIES	NA	2020-08-20	Body mass index	EFO_0004340	NA	NA	DNA methylation	Body mass index	Batch effects, cell composition (reference free), ancestry (genomic PCs)	Beta Values	NA	Illumina HumanMethylation450	Whole blood	NA	714	1	Adults	Females	European	Battram-T_body_mass_index
Battram T	GEO	29383109	2020-09-15	Age	EFO_0000246	EWAS Catalog re-analysis of GEO data. GEO accession ID is GSE101961	NA	DNA methylation	Age	Batch effects, cell composition (reference free)	Beta Values	Years	Illumina HumanMethylation450	Breast	NA	121	1	Adults	Females	European, African	29383109_Battram-T_age_ewas_catalog_re-analysis_of_geo_data__geo_accession_id_is_gse101961
Battram T	GEO	23792949	2020-09-15	Ethnicity	EFO_0001799	EWAS Catalog re-analysis of GEO data. GEO accession ID is GSE39672. Compared European and African samples from HapMap (CEU and YRI)	NA	DNA methylation	Ethnicity	Batch effects, cell composition (reference free)	Beta Values	NA	Illumina HumanMethylation450	Lymphoblasts	NA	133	1	Adults	Both	European, African	23792949_Battram-T_ethnicity_ewas_catalog_re-analysis_of_geo_data__geo_accession_id_is_gse39672__compared_european_and_african_samples_from_hapmap__ceu_and_yri_
Battram T	GEO	23177740	2020-09-15	Age	EFO_0000246	EWAS Catalog re-analysis of GEO data. GEO accession ID is GSE40279	NA	DNA methylation	Age	Batch effects, cell composition (reference free)	Beta Values	Years	Illumina HumanMethylation450	Whole blood	NA	656	1	Adults	Both	Unclear	23177740_Battram-T_age_ewas_catalog_re-analysis_of_geo_data__geo_accession_id_is_gse40279
Battram T	GEO	25888029	2020-09-15	Age	EFO_0000246	EWAS Catalog re-analysis of GEO data. GEO accession ID is GSE58888. Compared nonagenarians to adults aged 19-30	NA	DNA methylation	Age	Batch effects, cell composition (reference free)	Beta Values	NA	Illumina HumanMethylation450	Whole blood	NA	143	1	Geriatrics	Both	European	25888029_Battram-T_age_ewas_catalog_re-analysis_of_geo_data__geo_accession_id_is_gse58888__compared_nonagenarians_to_adults_aged_19-30
Battram T	GEO	25282492	2020-09-15	Age	EFO_0000246	EWAS Catalog re-analysis of GEO data. GEO accession ID is GSE61278. Compared fetal liver tissue to adult liver tissue of different individuals	NA	DNA methylation	Age	Batch effects, cell composition (reference free)	Beta Values	NA	Illumina HumanMethylation450	Fetal liver, adult liver	NA	110	1	Adults	Both	European	25282492_Battram-T_age_ewas_catalog_re-analysis_of_geo_data__geo_accession_id_is_gse61278__compared_fetal_liver_tissue_to_adult_liver_tissue_of_different_individuals
Battram T	GEO	26743604	2020-09-15	Psoriasis	EFO_0000676	EWAS Catalog re-analysis of GEO data. GEO accession ID is GSE73894	NA	DNA methylation	Psoriasis	Batch effects, cell composition (reference free)	Beta Values	NA	Illumina HumanMethylation450	Skin	NA	219	1	Adults	Both	Unclear	26743604_Battram-T_psoriasis_ewas_catalog_re-analysis_of_geo_data__geo_accession_id_is_gse73894
Battram T	GEO	27993549	2020-09-15	Total body naevus count	EFO_0000625	EWAS Catalog re-analysis of GEO data. GEO accession ID is GSE90124	NA	DNA methylation	Total body naevus count	Batch effects, cell composition (reference free)	Beta Values	NA	Illumina HumanMethylation450	Skin	NA	318	1	Adults	Both	European	27993549_Battram-T_total_body_naevus_count_ewas_catalog_re-analysis_of_geo_data__geo_accession_id_is_gse90124
McCartney DL	Generation Scotland: Scottish Family Health Study	31892350	2019-12-31	Age	EFO_0000246	Discovery using MOMENT (mixed linear model-based method)	Table 1	DNA methylation	Age	Sex, batch effects, smoking, cell composition (reference free)	Beta Values	years	Illumina HumanMethylationEPIC	Whole Blood	NA	2586	2	Adults	Both	European	31892350_McCartney-DL_age_discovery_using_moment__mixed_linear_model-based_method_
McCartney DL	Generation Scotland: Scottish Family Health Study	31892350	2019-12-31	Age	EFO_0000246	Replication using MOMENT (mixed linear model-based method)	Table 1	DNA methylation	Age	Sex, batch effects, smoking, cell composition (reference free)	Beta Values	years	Illumina HumanMethylationEPIC	Whole Blood	NA	4450	2	Adults	Both	European	31892350_McCartney-DL_age_replication_using_moment__mixed_linear_model-based_method_
Tajuddin SM	HANDLS	31426852	2019-08-19	Age	EFO_0001799	In African American individuals	Table 2, Table S1	DNA methylation	Age	Sex, ancestry (other), socioeconomic position, cell composition (reference based)	Beta Values	years	Illumina HumanMethylationEPIC	Whole Blood	Not all sites reported	237	1	Adults	Both	African	31426852_Tajuddin-SM_age_in_african_american_individuals
Tajuddin SM	HANDLS	31426852	2019-08-19	Age	EFO_0001799	In white individuals	Table 2, Table S1	DNA methylation	Age	Sex, ancestry (other), socioeconomic position, cell composition (reference based)	Beta Values	years	Illumina HumanMethylationEPIC	Whole Blood	Not all sites reported	233	1	Adults	Both	European	31426852_Tajuddin-SM_age_in_white_individuals
Dhana K	Rotterdam study	29762635	2018-05-14	Body mass index	EFO_0004340	Discovery	Table 2	DNA methylation	Body mass index	Age, sex, cell composition (reference based), batch effects	Beta Values	NA	Illumina HumanMethylation450	Leukocytes	NA	1450	1	Adults	Both	European	29762635_Dhana-K_body_mass_index_discovery
Dhana K	Atherosclerosis Risk in Communities	29762635	2018-05-14	Body mass index	EFO_0004340	Replication	Table 2	DNA methylation	Body mass index	Age, sex, cell composition (reference based), batch effects	Beta Values	NA	Illumina HumanMethylation450	Leukocytes	NA	2097	1	Adults	Both	Admixed	29762635_Dhana-K_body_mass_index_replication
Loucks EB	New England Family Study	27768648	2016-12-11	Body mass index	EFO_0004340	NA	Supplemental Digital Content 2 Sheet 1	Body mass index	DNA methylation	Age, ancestry (other), smoking, body mass index at age 7	kg/m2	M Values	Illumina HumanMethylation450	Adipose	NA	141	1	Adults	Females	Unclear	27768648_Loucks-EB_body_mass_index
Battram T	GEO	30291105	2020-11-01	Age	EFO_0000246	EWAS Catalog re-analysis of GEO data. GEO accession ID is GSE113904	NA	DNA methylation	Age	Batch effects, cell composition (reference free)	Beta Values	Years	Illumina HumanMethylation450	Colon, rectum	NA	232	1	Adults	Both	Unclear	30291105_Battram-T_age_ewas_catalog_re-analysis_of_geo_data__geo_accession_id_is_gse113904
Battram T	GEO	30529013	2020-11-01	Melanoma	EFO_0000756	EWAS Catalog re-analysis of GEO data. GEO accession ID is GSE120878. Authors assessed methylation differences between melanoma samples and nevi	NA	DNA methylation	Melanoma	Batch effects, cell composition (reference free)	Beta Values	NA	Illumina HumanMethylation450	Skin	NA	162	1	Adults	Both	Unclear	30529013_Battram-T_melanoma_ewas_catalog_re-analysis_of_geo_data__geo_accession_id_is_gse120878__authors_assessed_methylation_differences_between_melanoma_samples_and_nevi
Lee Y	FHS, the Jackson Heart Study, the Women's Health Initiative, the Bogalusa Heart Study, LBC1921 and LBC1936, the Longitudinal Study of Aging Danish Twins	31461406	2019-08-26	Leukocyte telomere length	EFO_0004505, CL_0000738	global meta-analysis	Table 1	Leukocyte telomere length	DNA methylation	age, sex, ancestry (other), cell composition (reference free)	NA	Beta Values	Illumina HumanMethylation450	Whole blood	Some DNAm generated from the EPIC array but 441,870 CpGs used in analyses	5713	7	Adults	Both	Admixed	31461406_Lee-Y_leukocyte_telomere_length_global_meta-analysis
Lee Y	FHS, the Jackson Heart Study, the Women's Health Initiative, the Bogalusa Heart Study, LBC1921 and LBC1936, the Longitudinal Study of Aging Danish Twins	31461406	2019-08-26	Leukocyte telomere length	EFO_0004505, CL_0000738	European male meta-analysis	Table 1	Leukocyte telomere length	DNA methylation	age, sex, ancestry (other), cell composition (reference free)	NA	Beta Values	Illumina HumanMethylation450	Whole blood	Some DNAm generated from the EPIC array but 441,870 CpGs used in analyses	1389	5	Adults	Males	European	31461406_Lee-Y_leukocyte_telomere_length_european_male_meta-analysis
Lee Y	FHS, the Jackson Heart Study, the Women's Health Initiative, the Bogalusa Heart Study, LBC1921 and LBC1936, the Longitudinal Study of Aging Danish Twins	31461406	2019-08-26	Leukocyte telomere length	EFO_0004505, CL_0000738	African male meta-analysis	Table 1	Leukocyte telomere length	DNA methylation	age, sex, ancestry (other), cell composition (reference free)	NA	Beta Values	Illumina HumanMethylation450	Whole blood	Some DNAm generated from the EPIC array but 441,870 CpGs used in analyses	697	2	Adults	Males	African	31461406_Lee-Y_leukocyte_telomere_length_african_male_meta-analysis
Lee Y	FHS, the Jackson Heart Study, the Women's Health Initiative, the Bogalusa Heart Study, LBC1921 and LBC1936, the Longitudinal Study of Aging Danish Twins	31461406	2019-08-26	Leukocyte telomere length	EFO_0004505, CL_0000738	European female meta-analysis	Table 1	Leukocyte telomere length	DNA methylation	age, sex, ancestry (other), cell composition (reference free)	NA	Beta Values	Illumina HumanMethylation450	Whole blood	Some DNAm generated from the EPIC array but 441,870 CpGs used in analyses	2095	6	Adults	Females	European	31461406_Lee-Y_leukocyte_telomere_length_european_female_meta-analysis
Lee Y	FHS, the Jackson Heart Study, the Women's Health Initiative, the Bogalusa Heart Study, LBC1921 and LBC1936, the Longitudinal Study of Aging Danish Twins	31461406	2019-08-26	Leukocyte telomere length	EFO_0004505, CL_0000738	African female meta-analysis	Table 1	Leukocyte telomere length	DNA methylation	age, sex, ancestry (other), cell composition (reference free)	NA	Beta Values	Illumina HumanMethylation450	Whole blood	Some DNAm generated from the EPIC array but 441,870 CpGs used in analyses	1532	3	Adults	Females	African	31461406_Lee-Y_leukocyte_telomere_length_african_female_meta-analysis
Jansen R	BEST	31506065	2019-09-10	Age	EFO_0000246	males only, RefFreeEWAS to derive cell composition	Additional File 2	DNA methylation	Age	cell composition (reference free)	Beta Values	years	Illumina HumanMethylation450	Whole blood	NA	189	1	Adults	Males	South Asian	31506065_Jansen-R_age_males_only__reffreeewas_to_derive_cell_composition
Jansen R	BEST	31506065	2019-09-10	Age	EFO_0000246	females only, RefFreeEWAS to derive cell composition	Additional File 2	DNA methylation	Age	cell composition (reference free)	Beta Values	years	Illumina HumanMethylation450	Whole blood	NA	211	1	Adults	Females	South Asian	31506065_Jansen-R_age_females_only__reffreeewas_to_derive_cell_composition
Wang Y	SATSA, Prospective Investigation of the Vasculature in Uppsala Seniors, LBC	30264654	2018-05-08	Aging	GO_0007568	NA	Supplementary File 1	DNA methylation	Aging	sex, smoking, cell composition (reference based) , batch effects	M Values	NA	Illumina HumanMethylation450	Whole blood	NA	1011	1	Geriatrics	Both	European	30264654_Wang-Y_aging
Geurts YM	MCCS	29278407	2017-10-16	BMI	EFO_0004340	Discovery	Table S2 and S5	DNA methylation	BMI	Age, sex, smoking, cell composition (reference based), ancestry (other)	Beta Values	kg/m2	Illumina HumanMethylation450	Whole blood	NA	5361	1	Adults	Both	Other	29278407_Geurts-YM_bmi_discovery
Geurts YM	ARIC	29278407	2017-10-16	BMI	EFO_0004340	Replication	Table S2	DNA methylation	BMI	Age, sex, smoking, cell composition (reference based), ancestry (other)	M Values	kg/m2	Illumina HumanMethylation450	Whole blood	NA	2096	1	Adults	Both	Other	29278407_Geurts-YM_bmi_replication
Sayols-Baixeras S	REGICOR, Framingham Offspring Study	29099282	2017-11-27	Body mass index	EFO_0004340	Meta-analysis model 1	Supplementary table 3	Body mass index	DNA methylation	Age, sex, smoking, cell composition (reference based)	Kg/m2	M Values	Illumina HumanMethylation450	Whole blood	Removed individuals with BMI < 18.5	3156	2	Adults	Both	European	29099282_Sayols-Baixeras-S_body_mass_index_meta-analysis_model_1
Sayols-Baixeras S	REGICOR, Framingham Offspring Study	29099282	2017-11-27	Body mass index	EFO_0004340	Meta-analysis model 2	Supplementary table 3	Body mass index	DNA methylation	Age, sex, smoking, cell composition (reference based), batch effects	Kg/m2	M Values	Illumina HumanMethylation450	Whole blood	Removed individuals with BMI < 18.5	3156	2	Adults	Both	European	29099282_Sayols-Baixeras-S_body_mass_index_meta-analysis_model_2
Mulder RH	ALSPAC,Generation R	33450751	2021-01-25	age	EFO_0000246	Model 1 with age as a fixed effect	http://epidelta.mrcieu.ac.uk/	DNA methylation	age	sex,gestational age,cohort,cell composition (reference based),batch effects	Beta Values	years	Illumina HumanMethylation450	Whole blood	NA	2338	2	Children	Both	European	33450751_Mulder-RH_age_model_1_with_age_as_a_fixed_effect
Mulder RH	ALSPAC,Generation R	33450751	2021-01-25	age	EFO_0000246	Model 1 with age as a random effect	http://epidelta.mrcieu.ac.uk/	DNA methylation	age	sex,gestational age,cohort,cell composition (reference based),batch effects	Beta Values	years	Illumina HumanMethylation450	Whole blood	NA	2338	2	Children	Both	European	33450751_Mulder-RH_age_model_1_with_age_as_a_random_effect
Mulder RH	ALSPAC,Generation R	33450751	2021-01-25	age	EFO_0000246	Model 2 at 6y with age as a fixed effect	http://epidelta.mrcieu.ac.uk/	DNA methylation	age	sex,gestational age,cohort,cell composition (reference based),batch effects	Beta Values	years	Illumina HumanMethylation450	Whole blood	NA	2338	2	Children	Both	European	33450751_Mulder-RH_age_model_2_at_6y_with_age_as_a_fixed_effect
Mulder RH	ALSPAC,Generation R	33450751	2021-01-25	age	EFO_0000246	Model 2 at 6y with age as a random effect	http://epidelta.mrcieu.ac.uk/	DNA methylation	age	sex,gestational age,cohort,cell composition (reference based),batch effects	Beta Values	years	Illumina HumanMethylation450	Whole blood	NA	2338	2	Children	Both	European	33450751_Mulder-RH_age_model_2_at_6y_with_age_as_a_random_effect
Mulder RH	ALSPAC,Generation R	33450751	2021-01-25	age	EFO_0000246	Model 2 at 9y with age as a fixed effect	http://epidelta.mrcieu.ac.uk/	DNA methylation	age	sex,gestational age,cohort,cell composition (reference based),batch effects	Beta Values	years	Illumina HumanMethylation450	Whole blood	NA	2338	2	Children	Both	European	33450751_Mulder-RH_age_model_2_at_9y_with_age_as_a_fixed_effect
Mulder RH	ALSPAC,Generation R	33450751	2021-01-25	age	EFO_0000246	Model 2 at 9y with age as a random effect	http://epidelta.mrcieu.ac.uk/	DNA methylation	age	sex,gestational age,cohort,cell composition (reference based),batch effects	Beta Values	years	Illumina HumanMethylation450	Whole blood	NA	2338	2	Children	Both	European	33450751_Mulder-RH_age_model_2_at_9y_with_age_as_a_random_effect
Kachroo P	NA	33468710	2021-01-19	Age	EFO_0000246	Adult age	Table 2b	DNA methylation	Age	COPD disease status, sex, race, smoking, batch effects	Beta Values	years	Illumina HumanMethylation450	Lung	NA	160	1	Adults	Both	Admixed	33468710_Kachroo-P_age_adult_age
Huang R	Raine	33550919	2021-02-08	Body mass index	EFO_0004340	NA	Table S3	Body mass index	DNA methylation	Age, sex, cell composition (reference based), batch effects	kg/m2	Beta Values	Illumina HumanMethylation450	Whole blood	NA	1050	1	Children	Both	European, Other	33550919_Huang-R_body_mass_index
Jansen R	BEST	31506065	2019-09-10	Age	EFO_0000246	males only, methylSpectrum to derive cell composition	Additional File 2	DNA methylation	Age	cell composition (reference based)	Beta Values	years	Illumina HumanMethylation450	Whole blood	NA	211	1	Adults	Females	South Asian	31506065_Jansen-R_age_females_only__methylspectrum_to_derive_cell_composition
Jansen R	BEST	31506065	2019-09-10	Age	EFO_0000246	males only, methylSpectrum to derive cell composition	Additional File 2	DNA methylation	Age	cell composition (reference based)	Beta Values	years	Illumina HumanMethylation450	Whole blood	NA	189	1	Adults	Males	South Asian	31506065_Jansen-R_age_males_only__methylspectrum_to_derive_cell_composition
Koh I-U	The Korea Epigenome Study (KES)	32788176	2020-07-02	Obesity	EFO_0001073	Replication 1	Supplementary table S7	DNA methylation	Obesity	Cell composition (reference based), Batch effects	M values	NA	Illumina HumanMethylationEPIC	Whole blood	NA	373	1	Adults	Males	Unclear	32788176_Koh-I-U_obesity_replication_1
Koh I-U	The Korea Epigenome Study (KES)	32788176	2020-07-02	Obesity	EFO_0001073	Discovery	Supplementary table S7	DNA methylation	Obesity	Cell composition (reference based), Batch effects	M values	NA	Illumina HumanMethylationEPIC	Whole blood	NA	450	1	Adults	Males	Unclear	32788176_Koh-I-U_obesity_discovery
Vehmeijer FOL	PACE	33239103	2020-11-25	Body mass index	EFO_0004340	BMI early childhood	Table S2A	DNA methylation	Body mass index	maternal age, maternal educational level, maternal smoking during pregnancy, maternal pre-pregnancy BMI, parity, gestational age at birth, cell composition (reference based)	Beta Values	kg/m2	Illumina HumanMethylation450	Cord blood	NA	3295	23	Infants	Both	European	33239103_Vehmeijer-FOL_body_mass_index_bmi_early_childhood
Vehmeijer FOL	PACE	33239103	2020-11-25	Body mass index	EFO_0004340	BMI late childhood	Table S2B	DNA methylation	Body mass index	maternal age, maternal educational level, maternal smoking during pregnancy, maternal pre-pregnancy BMI, parity, gestational age at birth, cell composition (reference based)	Beta Values	kg/m2	Illumina HumanMethylation450	Whole blood	NA	4133	23	Children	Both	European	33239103_Vehmeijer-FOL_body_mass_index_bmi_late_childhood
Vehmeijer FOL	PACE	33239103	2020-11-25	Body mass index	EFO_0004340	childhood BMI and methylation	Table S2C	DNA methylation	Body mass index	maternal age, maternal educational level, maternal smoking during pregnancy, maternal pre-pregnancy BMI, parity, gestational age at birth, cell composition (reference based)	Beta Values	kg/m2	Illumina HumanMethylation450	Whole blood	NA	3371	23	Children	Both	European	33239103_Vehmeijer-FOL_body_mass_index_childhood_bmi_and_methylation
Vehmeijer FOL	PACE	33239103	2020-11-25	Body mass index	EFO_0004340	adolescent BMI and methylation	Table S2D	DNA methylation	Body mass index	maternal age, maternal educational level, maternal smoking during pregnancy, maternal pre-pregnancy BMI, parity, gestational age at birth, cell composition (reference based)	Beta Values	kg/m2	Illumina HumanMethylation450	Whole blood	NA	2842	23	Children	Both	European	33239103_Vehmeijer-FOL_body_mass_index_adolescent_bmi_and_methylation
Tan Q	Middle<U+2010>aged Danish Twins (MADT)	34427971	Aug 24, 2021	Age	EFO_0000246	Discovery	Table S1	DNA methylation	Age	Cell composition (reference based)	M values	years	Illumina HumanMethylation450	Whole blood	NA	492	1	Geriatrics	Males	European	34427971_Tan-Q_age_discovery
Chen Y	NA	34670603	Oct 20, 2021	Body mass index	EFO_0004340	Multi-ethnic Asian meta-analysis	NA	Body mass index	DNA methylation	Age, Sex, Smoking, Cell composition (reference free), control probe PCs	kg/m2	Beta values	Illumina HumanMethylationEPIC	Whole blood	NA	409	NA	Adults (18-65 years)	Both	East Asian, South Asian, Admixed	34670603_Chen-Y_body_mass_index_multi-ethnic_asian_meta-analysis

## Sheet: Table S3
Table S3: EWAS Atlas studies used for EWAS enrichment
study_ID	trait	case_description	control_description	PMID
ES00033	body mass index (BMI)			24630777
ES00034	body mass index (BMI)			24630777
ES00035	body mass index (BMI)			28002404
ES00036	body mass index (BMI)	BMI		28095459
ES00038	body mass index (BMI)	BMI		28947923
ES00041	body mass index (BMI)	BMI		25935004
ES00045	body mass index (BMI)	BMI		25935004
ES00047	aging	age		20219944
ES00049	aging	age		20219945
ES00052	aging	age		22532803
ES00053	aging	age		23061750
ES00054	aging	age		23177740
ES00055	aging	age		24138928
ES00056	aging	age		24163245
ES00057	aging	age		24287154
ES00058	aging	age		24490752
ES00059	aging	age		27029739
ES00060	aging	age		28255110
ES00061	aging	age		29172065
ES00104	aging	age		25663950
ES00205	arsenic-induced skin lesion	developed arsenic-induced skin lesions in a ten year period	healthy controls	24677489
ES00299	body mass index (BMI)	BMI		26823690
ES00438	aging	age		28693600
ES00441	aging	age		28637423
ES00479	aging	age		28603561
ES00535	aging	age		29383109
ES00546	systemic lupus erythematosus (SLE)	patients with SLE	healthy controls	29437559
ES00603	body mass index (BMI)	BMI		29713043
ES00612	body mass index (BMI)	BMI		29278407
ES00660	body mass index (BMI)	BMI		29099282
ES00669	body mass index (BMI)	BMI		29084944
ES00678	aging	age		29754148
ES00679	body mass index (BMI)	BMI		29762635
ES00697	body mass index (BMI)	Current BMI		29777239
ES00698	body mass index (BMI)	BMI at age 18–21 years		29777239
ES00715	Werner syndrome	patients affected by Werner syndrome	healthy controls	28861129
ES00731	aging	5 years	birth	29064478
ES00852	body mass index (BMI)	BMI		27564309
ES00858	body mass index (BMI)	BMI		26110892
ES00874	body mass index (BMI)	BMI		27773939
ES00875	psoriasis	psoriasis patients	healthy controls	26743604
ES00883	body mass index (BMI)	BMI		27826092
ES00907	systemic lupus erythematosus (SLE)	patients with SLE	healthy controls	30301579
ES00908	systemic lupus erythematosus (SLE)	patients with SLE (disease activity index<=6)	healthy controls	30301579
ES00909	systemic lupus erythematosus (SLE)	patients with SLE (disease activity index>6)	healthy controls	30301579
ES00910	systemic lupus erythematosus (SLE)	patients with SLE (European American)	healthy controls	30301579
ES00911	systemic lupus erythematosus (SLE)	patients with SLE (African American)	healthy controls	30301579
ES00916	aging	old Swedish twins		30264654
ES00983	facial aging	perceived age of facial images		30409196
ES00988	body mass index (BMI)	BMI z-score		30412002
ES01004	systemic lupus erythematosus (SLE)	patients with SLE	healthy controls	30471352
ES01053	aging	old individuals	young individuals	30045751
ES01054	aging	old individuals	young individuals	30045751
ES01071	aging	10 years old	5 years old	30626398
ES01072	aging	5 years old	birth	30626398
ES01074	psoriasis	psoriasis patients	adjacent normal tissues	30092825
ES01151	systemic lupus erythematosus (SLE)	paediatric-onset systemic lupus erythematosus patients	healthy controls	30806140
ES01221	Werner syndrome	patients affected by Werner syndrome	age‐ and sex‐matched controls	31259468
ES01237	systemic lupus erythematosus (SLE)	patients with systemic lupus erythematosus	healthy controls	31428085
ES01239	systemic lupus erythematosus (SLE)	patients with SLE	healthy controls	31430064
ES01240	mixed connective tissue disease (MCTD)	patients with MCTD	healthy controls	31440254
ES01265	telomere length	leukocyte telomere length		31461406
ES01271	aging	age		31546163
ES01317	aging	aging		31739726
ES01318	aging	aging		31739726
ES01352	stages of cutaneous squamous cell carcinoma (cSCC)	actinic keratosis, initial invasive carcinoma, high-risk non-metastatic carcinoma, metastatic carcinoma		31860637
ES01353	high risk cutaneous squamous cell carcinoma (cSCC)	high risk cutaneous squamous cell carcinoma (cSCC)	low risk cutaneous squamous cell carcinoma (cSCC)	31860637
ES01354	cutaneous squamous cell carcinoma (cSCC) survival	cSCC survival		31860637
ES01367	aging	aging		31892350
ES01373	melanoma classification	primary non-lentiginous melanoma	primary acral lentiginous melanoma	31888295
ES01374	melanoma classification	metastatic acral lentiginous melanoma	primary acral lentiginous melanoma and primary non-lentiginous melanoma	31888295
ES01375	melanoma classification	metastatic acral lentiginous melanoma	primary acral lentiginous melanoma	31888295
ES01376	melanoma	melanoma	acral nevus	31888295
ES01399	systemic sclerosis	twins discordant for SSc		30947741
ES01400	limited cutaneous systemic sclerosis	twin pairs discordant for lcSSc		30947741
ES01401	diffuse cutaneous systemic sclerosis	twin pairs discordant for dcSSc		30947741
ES01438	body mass index (BMI)	BMI		31910897
ES01442	aging	aging		31910897
ES01489	nongenital cutaneous warts	epidermal samples of warts	normal skin	32641122
ES01492	plantation work	10+ years plantation work exposure	0 years of plantation work	32650713
ES01493	plantation work	10+ years plantation work exposure	0 years of plantation work	32650713
ES01525	atopic dermatitis	atopic dermatitis patients	healthy controls	33093567
ES01552	systemic sclerosis			32977850
ES01564	head and neck squamous cell carcinoma (HNSCC)	head and neck squamous cell carcinoma (HNSCC)	healthy controls	32961999
ES01565	head and neck squamous cell carcinoma (HNSCC)	head and neck squamous cell carcinoma (HNSCC)	oral lesions	32961999
ES01606	aging			32710526
ES01620	fibroblasts			32605309
ES01624	psoriasis			32522384
ES01645	aging	age		33276343
ES01668	body mass index (BMI)			33239103
ES01669	body mass index (BMI)			33239103
ES01670	body mass index (BMI)			33239103
ES01671	body mass index (BMI)			33239103
ES01690	body mass index (BMI)	body mass index (BMI)		33739972
ES01699	body mass index (BMI)	body mass index (BMI)		33810959
ES01702	body mass index (BMI)	body mass index (BMI)		33766110
ES01725	body mass index (BMI)			34670603
ES01786	body mass index (BMI)			34207686
ES01787	aging			34427971
ES01861	hutchinson gilford progeria syndrome (HGPS)	progeroid laminopathy patients	controls	35045206
ES01893	aging			35489615

## Sheet: Table S4
Table S4: GWAS catalog studies used for GWAS enrichment analysis.
DATE ADDED TO CATALOG	PUBMEDID	FIRST AUTHOR	DATE	JOURNAL	LINK	STUDY	DISEASE/TRAIT	INITIAL SAMPLE SIZE	REPLICATION SAMPLE SIZE
2021-06-01	33209044	Ahn Y	2020-11-12	Diabetes Metab Syndr Obes	www.ncbi.nlm.nih.gov/pubmed/33209044	Identification of Genetic Variants for Female Obesity and Evaluation of the Causal Role of Genetically Defined Obesity in Polycystic Ovarian Syndrome.	Body mass index	4,658 Korean ancestry females	5,295 Korean ancestry females
2021-03-01	33549134	Adolphe C	2021-02-06	Genome Med	www.ncbi.nlm.nih.gov/pubmed/33549134	Genetic and functional interaction network analysis reveals global enrichment of regulatory T cell genes influencing basal cell carcinoma susceptibility.	Basal cell carcinoma	17,416 European ancestry cases, 375,455 European ancestry controls	NA
2022-01-21	34836030	Park S	2021-10-25	Nutrients	www.ncbi.nlm.nih.gov/pubmed/34836030	Interactions between Polygenic Risk Scores, Dietary Pattern, and Menarche Age with the Obesity Risk in a Large Hospital-Based Cohort.	Obesity	17,545 Korean ancestry cases, 36,283 Korean ancestry controls	2,756 East Asian ancestry cases, 5,395 East Asian ancestry controls
2020-11-24	33067605	Folkersen L	2020-10-16	Nat Metab	www.ncbi.nlm.nih.gov/pubmed/33067605	Genomic and drug target evaluation of 90 cardiovascular proteins in 30,931 individuals.	Epidermal growth factor levels	21,758 European ancestry individuals	9,173 individuals
2020-04-17	31669095	Zhu Z	2019-10-24	J Allergy Clin Immunol	www.ncbi.nlm.nih.gov/pubmed/31669095	Shared Genetic and Experimental Links between Obesity-Related Traits and Asthma Subtypes in UK Biobank.	Body mass index	457,822 European ancestry individuals	NA
2018-12-03	30348214	Zhang Q	2018-10-22	Genome Med	www.ncbi.nlm.nih.gov/pubmed/30348214	Genotype effects contribute to variation in longitudinal methylome patterns in older people.	DNA methylation variation (age effect)	Up to 954 individuals	NA
2020-04-20	31978080	Andersen MK	2020-01-24	PLoS Genet	www.ncbi.nlm.nih.gov/pubmed/31978080	The derived allele of a novel intergenic variant at chromosome 11 associates with lower body mass index and a favorable metabolic phenotype in Greenlanders.	Body mass index	4,626 Greenlandic individuals	1,529 Greenlandic individuals, 1,058 Yup’ik Alaska Native ancestry individuals
2020-02-27	31888951	Schlauch KA	2019-12-30	G3 (Bethesda)	www.ncbi.nlm.nih.gov/pubmed/31888951	A Comprehensive Genome-Wide and Phenome-Wide Examination of BMI and Obesity in a Northern Nevadan Cohort.	Body mass index	5,994 non-diabetic individuals, 651 diabetic individuals	NA
2021-02-12	31376382	Yang C	2019-07-31	J Invest Dermatol	www.ncbi.nlm.nih.gov/pubmed/31376382	Exome-Wide Rare Loss-of-Function Variant Enrichment Study of 21,347 Han Chinese Individuals Identifies Four Susceptibility Genes for Psoriasis.	Psoriasis	10,668 Chinese ancestry cases, 10,679 Chinese ancestry controls	NA
2021-04-13	33662382	Rogne T	2021-03-01	J Invest Dermatol	www.ncbi.nlm.nih.gov/pubmed/33662382	Genome-Wide Association Study Identifies LINC01184/SLC12A2 As Risk Locus for Skin and Soft Tissue Infections.	Skin and soft tissue infections	6,107 European ancestry cases and 399,239 European ancestry controls	1,657 European ancestry cases and 67,522 European ancestry controls
2021-03-22	33600456	Batai K	2021-02-18	PLoS Genet	www.ncbi.nlm.nih.gov/pubmed/33600456	Genetic loci associated with skin pigmentation in African Americans and their effects on vitamin D deficiency.	Skin reflectance (Melanin index)	395 African American individuals	681 African American individuals
2021-10-27	34648798	Seo JY	2021-10-11	J Invest Dermatol	www.ncbi.nlm.nih.gov/pubmed/34648798	Genome-wide association study identifies multiple genetic loci for skin color in Korean women.	Facial skin colour (CIELAB index L* value)	11,079 Korean ancestry individuals	5,940 Korean ancestry individuals
2021-10-19	34290314	Brandes N	2021-07-21	Sci Rep	www.ncbi.nlm.nih.gov/pubmed/34290314	Genetic association studies of alterations in protein function expose recessive effects on cancer predisposition.	Melanoma	3,122 White British ancestry cases, 271,708 White British ancestry controls	NA
2008-11-12	18849993	Stacey SN	2008-10-12	Nat Genet	www.ncbi.nlm.nih.gov/pubmed/18849993	Common variants on 1p36 and 1q42 are associated with cutaneous basal cell carcinoma but not with melanoma or pigmentation traits.	Basal cell carcinoma	930 European ancestry cases, 33,117 European ancestry controls	1,216 European ancestry cases, 2,844 European ancestry controls
2009-03-03	19151714	Meyre D	2009-01-18	Nat Genet	www.ncbi.nlm.nih.gov/pubmed/19151714	Genome-wide association study for early-onset and morbid adult obesity identifies three new risk loci in European populations.	Obesity	695 European ancestry adult cases, 731 European ancestry adult controls, 685 European ancestry child cases, 685 European ancestry child controls	1,171 European ancestry adult cases, 1,114 European ancestry adult controls, 4,417 European ancestry adults, 896 European ancestry child cases, 1,297 European ancestry child and young adult controls, 5,291 European ancestry children
2009-02-06	19169254	Nair RP	2009-01-25	Nat Genet	www.ncbi.nlm.nih.gov/pubmed/19169254	Genome-wide scan reveals association of psoriasis with IL-23 and NF-kappaB pathways.	Psoriasis	1,359 European ancestry cases, 1,400 European ancestry controls	5,048 European ancestry cases, 5,041 European ancestry controls
2009-02-16	17952075	Sulem P	2007-10-21	Nat Genet	www.ncbi.nlm.nih.gov/pubmed/17952075	Genetic determinants of hair, eye and skin pigmentation in Europeans.	Skin sensitivity to sun	2,986 Icelandic ancestry individuals	3,932 European ancestry individuals
2008-09-17	17903300	Fox CS	2007-09-19	BMC Med Genet	www.ncbi.nlm.nih.gov/pubmed/17903300	Genome-wide association to body mass index and waist circumference: the Framingham Heart Study 100K project.	Body mass index	1,341 European ancestry individuals from 310 families	NA
2011-04-04	21326295	Jin Y	2011-02-17	J Invest Dermatol	www.ncbi.nlm.nih.gov/pubmed/21326295	Genome-wide analysis identifies a quantitative trait locus in the MHC class II region associated with generalized vitiligo age of onset.	Vitiligo	1,339 European ancestry cases	677 European ancestry cases
2010-05-11	20397748	Liu JZ	2010-04-01	Twin Res Hum Genet	www.ncbi.nlm.nih.gov/pubmed/20397748	Genome-wide association study of height and body mass index in Australian twin families.	Body mass index	11,536 European ancestry individuals	NA
2009-04-22	19367585	Poduslo SE	2009-04-14	Am J Med Genet B Neuropsychiatr Genet	www.ncbi.nlm.nih.gov/pubmed/19367585	A genome screen of successful aging without cognitive decline identifies LRP1B by haplotype analysis.	Aging	89 European ancestry and African American successfully aged individuals, 227 European ancestry Alzheimers cases	NA
2009-11-18	19851299	Johansson A	2009-10-22	Obesity (Silver Spring)	www.ncbi.nlm.nih.gov/pubmed/19851299	Linkage and genome-wide association analysis of obesity-related phenotypes: association of weight with the MGAT1 gene.	Body mass index	1,079 South Tyrolean individuals, 790 Dutch founder individuals, 2,060 European ancestry individuals	NA
2010-06-22	20526339	Quan C	2010-06-06	Nat Genet	www.ncbi.nlm.nih.gov/pubmed/20526339	Genome-wide association study for vitiligo identifies susceptibility loci at 6q27 and the MHC.	Vitiligo	1,117 Han Chinese ancestry cases, 1,429 Han Chinese ancestry controls	6,623 East Asian ancestry cases, 10,740 East Asian ancestry controls
2009-07-13	19578365	Falchi M	2009-07-05	Nat Genet	www.ncbi.nlm.nih.gov/pubmed/19578365	Genome-wide association study identifies variants at 9p21 and 22q13 associated with development of cutaneous nevi.	Cutaneous nevi	1,524 European ancestry twins	4,107 European ancestry individuals, 3,131 European ancestry cases, 4,276 European ancestry controls
2013-09-21	23678272	Cheong KA	2013-05-02	J Korean Med Sci	www.ncbi.nlm.nih.gov/pubmed/23678272	Three new single nucleotide polymorphisms identified by a genome-wide association study in Korean patients with vitiligo.	Vitiligo (non-segmental)	20 Korean ancestry cases, 192 Korean ancestry controls	184 Korean ancestry cases, 192 Korean ancestry controls
2009-07-16	19578364	Bishop DT	2009-07-05	Nat Genet	www.ncbi.nlm.nih.gov/pubmed/19578364	Genome-wide association study identifies three loci associated with melanoma risk.	Melanoma	1,539 European ancestry cases, 3,917 European ancestry controls	2,312 European ancestry cases, 1,867 European ancestry controls
2009-01-15	19079260	Thorleifsson G	2008-12-14	Nat Genet	www.ncbi.nlm.nih.gov/pubmed/19079260	Genome-wide association yields new sequence variants at seven loci that associate with measures of obesity.	Body mass index	72,598 European ancestry individuals, 1,160 African American individuals	Up to 11,036 European ancestry individuals, 32,615 individuals
2015-05-20	21221126	Shen Y	2011-01-11	Pharmacogenomics J	www.ncbi.nlm.nih.gov/pubmed/21221126	Genome-wide association study of serious blistering skin rash caused by drugs.	Drug-induced Stevens-Johnson syndrome or toxic epidermal necrolysis (SJS/TEN)	up to 72 European ancestry cases, up to 4,251 European ancestry controls	NA
2008-06-27	18488028	Sulem P	2008-05-18	Nat Genet	www.ncbi.nlm.nih.gov/pubmed/18488028	Two newly identified genetic determinants of pigmentation in Europeans.	Blue vs. green eyes	5,130 Icelandic individuals	3,330 European ancestry individuals
2008-06-16	17999355	Stokowski RP	2007-10-15	Am J Hum Genet	www.ncbi.nlm.nih.gov/pubmed/17999355	A genomewide association study of skin pigmentation in a South Asian population.	Skin pigmentation	363 South Asian ancestry low maxL* individuals, 374 South Asian ancestry high maxL* individuals	116 South Asian ancestry low maxL* individuals, 115 South Asian ancestry high maxL* individuals
2009-02-07	19169255	Zhang XJ	2009-01-25	Nat Genet	www.ncbi.nlm.nih.gov/pubmed/19169255	Psoriasis genome-wide association study identifies susceptibility variants within LCE gene cluster at 1q21.	Psoriasis	1,139 Han Chinese ancestry cases, 1,132 Han Chinese ancestry controls	5,721 Chinese ancestry cases, 7,340 Chinese ancestry controls
2008-09-15	17903295	Lunetta KL	2007-09-19	BMC Med Genet	www.ncbi.nlm.nih.gov/pubmed/17903295	Genetic correlates of longevity and selected age-related phenotypes: a genome-wide association study in the Framingham Study.	Aging traits	1,345 individuals from 330 families	NA
2008-06-22	18454148	Loos RJ	2008-05-04	Nat Genet	www.ncbi.nlm.nih.gov/pubmed/18454148	Common variants near MC4R are associated with fat mass, weight and risk of obesity.	Body mass index	16,876 European ancestry adult individuals	60,352 European ancestry adult individuals, 5,988 European ancestry children
2012-11-30	22982992	Yang J	2012-09-12	Nature	www.ncbi.nlm.nih.gov/pubmed/22982992	FTO genotype is associated with phenotypic variability of body mass index.	Body mass index	133,154 European ancestry individuals	59,325 European ancestry individuals
2012-09-20	22773346	Edwards DR	2012-07-07	Age (Dordr)	www.ncbi.nlm.nih.gov/pubmed/22773346	Linkage and association of successful aging to the 6q25 region in large Amish kindreds.	Aging	263 Amish individuals aged 80 years or older	NA
2012-07-11	22561518	Jin Y	2012-05-06	Nat Genet	www.ncbi.nlm.nih.gov/pubmed/22561518	Genome-wide association analyses identify 13 new susceptibility loci for generalized vitiligo.	Vitiligo	418 European ancestry cases, 2,810 European ancestry controls	1,377 European ancestry cases, 1,284 European ancestry controls
2013-08-10	23548203	Zhang M	2013-04-01	Hum Mol Genet	www.ncbi.nlm.nih.gov/pubmed/23548203	Genome-wide association studies identify several new loci associated with pigmentation traits and skin cancer risk in European Americans.	Sunburns	9,283 European ancestry individuals	4,236 European ancestry individuals
2011-05-26	21544081	Dorajoo R	2011-04-19	Int J Obes (Lond)	www.ncbi.nlm.nih.gov/pubmed/21544081	Replication of 13 obesity loci among Singaporean Chinese, Malay and Asian-Indian populations.	Obesity	5,429 Chinese ancestry individuals, 2,431 Malay ancestry individuals, 2,531 Asian Indian ancestry individuals	NA
2013-06-11	23455637	Iles MM	2013-03-03	Nat Genet	www.ncbi.nlm.nih.gov/pubmed/23455637	A variant in FTO shows association with melanoma risk not due to BMI.	Melanoma	1,353 European ancestry cases, 3,566 European ancestry controls	12,313 European ancestry cases, Up to 55,667 European ancestry controls
2011-05-11	21478494	Nan H	2011-04-09	Hum Mol Genet	www.ncbi.nlm.nih.gov/pubmed/21478494	Genome-wide association study identifies nidogen 1 (NID1) as a susceptibility locus to cutaneous nevi and melanoma risk.	Cutaneous nevi	9,136 European ancestry individuals	3,581 European ancestry individuals
2012-04-18	22446040	Wang KS	2012-03-16	Gene	www.ncbi.nlm.nih.gov/pubmed/22446040	A novel locus for body mass index on 5p15.2: a meta-analysis of two genome-wide association studies.	Body mass index	5,218 European ancestry individuals	762 European ancestry individuals
2010-12-03	20966902	Croteau-Chonka DC	2010-10-21	Obesity (Silver Spring)	www.ncbi.nlm.nih.gov/pubmed/20966902	Genome-wide association study of anthropometric traits and evidence of interactions with age and study year in Filipino women.	Body mass index	1,780 Filipino ancestry females	NA
2011-05-28	21552555	Wang K	2011-04-28	PLoS One	www.ncbi.nlm.nih.gov/pubmed/21552555	A genome-wide association study on obesity and obesity-related traits.	Obesity	520 European ancestry cases, 540 European ancestry controls	1,196 European ancestry individuals
2013-02-08	23223146	Le Clerc S	2012-12-06	J Invest Dermatol	www.ncbi.nlm.nih.gov/pubmed/23223146	A genome-wide association study in Caucasian women points out a putative role of the STXBP5L gene in facial photoaging.	Aging (facial)	502 European ancestry females	NA
2009-12-03	19890347	Birlea SA	2009-11-05	J Invest Dermatol	www.ncbi.nlm.nih.gov/pubmed/19890347	Genome-wide association study of generalized vitiligo in an isolated European founder population identifies SMOC2, in close proximity to IDDM8.	Vitiligo	32 Romanian founder cases, 44 European ancestry controls	NA
2008-06-18	18488026	Brown KM	2008-05-18	Nat Genet	www.ncbi.nlm.nih.gov/pubmed/18488026	Common sequence variants on 20q11.22 confer melanoma susceptibility.	Melanoma	864 European ancestry cases, 864 European ancestry controls	1,230 European ancestry cases, 1,251 European ancestry controls
2009-01-12	19079261	Willer CJ	2008-12-14	Nat Genet	www.ncbi.nlm.nih.gov/pubmed/19079261	Six new loci associated with body mass index highlight a neuronal influence on body weight regulation.	Body mass index	32,387 European ancestry individuals	59,082 European ancestry individuals
2010-12-01	20953189	Stuart PE	2010-10-17	Nat Genet	www.ncbi.nlm.nih.gov/pubmed/20953189	Genome-wide association analysis identifies three psoriasis susceptibility loci.	Psoriasis	Up to 1,831 cases, up to 2,546 controls	Up to 4,064 cases, up to 4,685 controls
2008-06-20	18483556	Han J	2008-05-16	PLoS Genet	www.ncbi.nlm.nih.gov/pubmed/18483556	A genome-wide association study identifies novel alleles associated with hair color and skin pigmentation.	Black vs. blond hair color	2,287 European ancestry female individuals	8,465 European ancestry individuals
2008-06-27	18364390	Capon F	2008-03-25	Hum Mol Genet	www.ncbi.nlm.nih.gov/pubmed/18364390	Identification of ZNF313/RNF114 as a novel psoriasis susceptibility gene.	Psoriasis	318 European ancestry cases, 288 European ancestry controls	2,361 European ancestry cases, 1,927 European ancestry controls
2013-04-17	23341777	Dong J	2013-01-17	PLoS Genet	www.ncbi.nlm.nih.gov/pubmed/23341777	Genome-wide association study identifies a novel susceptibility locus at 12q23.1 for lung squamous cell carcinoma in han chinese.	Squamous cell carcinoma	833 Han Chinese ancestry cases, 3,094 Han Chinese ancestry controls	2,223 Han Chinese ancestry cases, 6,409 Han Chinese ancestry controls
2011-01-18	20953190	Strange A	2010-10-17	Nat Genet	www.ncbi.nlm.nih.gov/pubmed/20953190	A genome-wide association study identifies new psoriasis susceptibility loci and an interaction between HLA-C and ERAP1.	Psoriasis	2,178 European ancestry cases, 5,175 European ancestry controls	3,174 European ancestry cases, 5,464 European ancestry controls
2013-12-03	23725790	Renteria ME	2013-06-03	Twin Res Hum Genet	www.ncbi.nlm.nih.gov/pubmed/23725790	GWAS of DNA methylation variation within imprinting control regions suggests parent-of-origin association.	DNA methylation (variation)	256 European ancestry individuals	384 European ancestry individuals
2011-07-13	21700618	Nan H	2011-06-23	Hum Mol Genet	www.ncbi.nlm.nih.gov/pubmed/21700618	Genome-wide association study identifies novel alleles associated with risk of cutaneous basal cell carcinoma and squamous cell carcinoma.	Basal cell carcinoma	2,045 European ancestry cases, 6,013 European ancestry controls	1,426 cases, 4,845 controls
2010-12-01	20953188	Ellinghaus E	2010-10-17	Nat Genet	www.ncbi.nlm.nih.gov/pubmed/20953188	Genome-wide association study identifies a psoriasis susceptibility locus at TRAF3IP2.	Psoriasis	472 European ancestry cases, 1,146 European ancestry controls	2,668, European ancestry cases, 762 French Canadian founder population cases, 2,585 cases, 3,485 European ancestry controls, 994 French Canadian founder population controls, 2,412 controls
2011-11-02	21983785	Macgregor S	2011-10-09	Nat Genet	www.ncbi.nlm.nih.gov/pubmed/21983785	Genome-wide association study identifies a new melanoma susceptibility locus at 1q21.3.	Melanoma	2,168 European ancestry cases, 4,387 European ancestry controls	5,193 European ancestry cases, 15,144 European ancestry controls
2013-09-12	23563607	Berndt SI	2013-04-07	Nat Genet	www.ncbi.nlm.nih.gov/pubmed/23563607	Genome-wide meta-analysis identifies 11 new loci for anthropometric traits and provides insights into genetic architecture.	Obesity	93,015 European ancestry overweight individuals, 32,858 European ancestry class I obese individuals, 9,889 European ancestry class II obese individuals, 2,896 European ancestry class III obese individuals, up to 65,840 European ancestry controls	65,332 European ancestry overweight individuals, 22,373 European ancestry class I obese individuals, 5,476 European ancestry class II obese individuals, 1,162 European ancestry class III obese individuals, up to 39,294 European ancestry controls
2013-08-23	23583978	Monda KL	2013-04-14	Nat Genet	www.ncbi.nlm.nih.gov/pubmed/23583978	A meta-analysis identifies new loci associated with body mass index in individuals of African ancestry.	Body mass index	37,956 African American individuals, 1,188 Nigerian ancestry individuals	27,661 African America/Afro-Caribbean individuals, 4,607 Sub-Saharan African ancestry individuals, 123,706 European ancestry inidividuals
2008-06-16	18369459	Liu Y	2008-04-04	PLoS Genet	www.ncbi.nlm.nih.gov/pubmed/18369459	A genome-wide association study of psoriasis and psoriatic arthritis identifies new disease loci.	Psoriasis	218 European ancestry cases, 519 European ancestry controls	1,153 European ancestry cases, 1,217 European ancestry controls
2011-12-10	21983787	Barrett JH	2011-10-09	Nat Genet	www.ncbi.nlm.nih.gov/pubmed/21983787	Genome-wide association study identifies three new melanoma susceptibility loci.	Melanoma	2,804 European ancestry cases, 7,618 European ancestry controls	5,551 European ancestry cases, 7,449 European ancestry controls
2012-07-16	22482804	Ellinghaus D	2012-04-06	Am J Hum Genet	www.ncbi.nlm.nih.gov/pubmed/22482804	Combined analysis of genome-wide association studies for Crohn disease and psoriasis identifies seven shared susceptibility loci.	Crohn's disease and psoriasis	2,529 European ancestry psoriasis cases, 2,142 European ancestry Crohn's disease cases, 10,460 European ancestry controls	Up to 3,187 European ancestry psoriasis cases, 4,073 European ancestry Crohn's disease cases, 10,100 European ancestry controls
2012-03-19	22344219	Wen W	2012-02-19	Nat Genet	www.ncbi.nlm.nih.gov/pubmed/22344219	Meta-analysis identifies common variants associated with body mass index in east Asians.	Body mass index	22,762 East Asian ancestry individuals, 2,522 Malay ancestry individuals, 2,431 Chinese, Malay and Asian Indian ancestry individuals	53,215 East Asian ancestry results, 2,118 Malay ancestry individuals
2013-11-03	23669352	Graff M	2013-05-12	Hum Mol Genet	www.ncbi.nlm.nih.gov/pubmed/23669352	Genome-wide analysis of BMI in adolescents and young adults reveals additional insight into the effects of genetic loci over the life course.	Body mass index	Up to 13,627 European ancestry individuals	Up to 16,253 European ancestry individuals
2010-05-18	20410501	Jin Y	2010-04-21	N Engl J Med	www.ncbi.nlm.nih.gov/pubmed/20410501	Variant of TYR and autoimmunity susceptibility loci in generalized vitiligo.	Vitiligo	1,392 European ancestry cases, 2,629 European ancestry controls	647 European ancestry cases, 1,056 European ancestry controls, 183 European ancestry trios, 1,383 European ancestry individuals from 332 families
2014-11-14	24827717	Yang F	2014-05-01	Biomed Environ Sci	www.ncbi.nlm.nih.gov/pubmed/24827717	Genome wide association study: searching for genes underlying body mass index in the Chinese.	Body mass index	597 Han Chinese ancestry individuals	2,955 Han Chinese ancestry individuals
2015-05-20	21801394	Genin E	2011-07-29	Orphanet J Rare Dis	www.ncbi.nlm.nih.gov/pubmed/21801394	Genome-wide association study of Stevens-Johnson Syndrome and Toxic Epidermal Necrolysis in Europe.	Drug-induced Stevens-Johnson syndrome or toxic epidermal necrolysis (SJS/TEN)	424 European ancestry cases, 1,881 European ancestry controls	NA
2009-09-28	17434869	Frayling TM	2007-04-12	Science	www.ncbi.nlm.nih.gov/pubmed/17434869	A common variant in the FTO gene is associated with body mass index and predisposes to childhood and adult obesity.	Body mass index	5,483 European ancestry type 2 diabetes cases, 5,174 European ancestry controls	19,424 European ancestry adult individuals, 10,172 European ancestry children
2014-07-29	24348519	Namjou B	2013-12-03	Front Genet	www.ncbi.nlm.nih.gov/pubmed/24348519	EMR-linked GWAS study: investigation of variation landscape of loci for body mass index in children.	Body mass index	up to 2,860 European ancestry children	NA
2014-02-04	21946351	Stacey SN	2011-09-25	Nat Genet	www.ncbi.nlm.nih.gov/pubmed/21946351	A germline variant in the TP53 polyadenylation signal confers cancer susceptibility.	Basal cell carcinoma	2,121 European ancestry cases, 39,614 European ancestry controls	2,506 European and other ancestry cases, 15,101 European and other ancestry controls
2012-05-25	22484627	Bradfield JP	2012-04-08	Nat Genet	www.ncbi.nlm.nih.gov/pubmed/22484627	A genome-wide association meta-analysis identifies new childhood obesity loci.	Obesity	5,530 European ancestry cases, 8,318 European ancestry controls	2,214 European ancestry cases, 2,674 European ancestry controls
2014-02-25	23921680	Kim DS	2013-07-31	Int Arch Allergy Immunol	www.ncbi.nlm.nih.gov/pubmed/23921680	A genome-wide association study in Koreans identifies susceptibility loci for allergic nickel dermatitis.	Allergic dermatitis (nickel)	up to 24 Korean ancestry cases, 52 Korean ancestry controls	NA
2014-11-27	24861553	Wen W	2014-05-26	Hum Mol Genet	www.ncbi.nlm.nih.gov/pubmed/24861553	Meta-analysis of genome-wide association studies in East Asian-ancestry populations identifies four new loci for body mass index.	Body mass index	82,438 East Asian ancestry individuals, 4,301 South East Asian ancestry individuals	Up to 47,352 East Asian ancestry individuals
2015-04-23	25133637	Scannell Bryan M	2014-08-18	PLoS One	www.ncbi.nlm.nih.gov/pubmed/25133637	Genome-wide association studies and heritability estimates of body mass index related phenotypes in Bangladeshi adults.	Body mass index	2,763 Bangladeshi ancestry females, 2,591 Bangladeshi ancestry males	NA
2016-01-27	25673413	Locke AE	2015-02-12	Nature	www.ncbi.nlm.nih.gov/pubmed/25673413	Genetic studies of body mass index yield new insights for obesity biology.	Body mass index	up to 104,666 European ancestry male individuals, up to 132,115 European ancestry female individuals, 370 African American male individuals, 517 African American female individuals, 512 Hispanic male individuals, 764 Hispanic female individuals	up to 48,274 European ancestry male individuals, up to 39,864 European ancestry female individuals, 2,441 African American or Afro-Caribbean male individuals, 6,314 African American or Afro-Caribbean female individuals, 919 Filipino male individuals, 828 Filipino female individuals, 205 Seychellois male individuals, 287 Seychellois female individuals, 2,964 South Asian ancestry male individuals, …
2016-12-07	26908436	Siiskonen SJ	2016-02-12	Cancer Epidemiol Biomarkers Prev	www.ncbi.nlm.nih.gov/pubmed/26908436	A Genome-Wide Association Study of Cutaneous Squamous Cell Carcinoma among European Descendants.	Squamous cell carcinoma	745 European ancestry cases, 12,805 European ancestry controls	531 European ancestry cases, 551 European ancestry controls
2016-10-14	26626624	Stuart PE	2015-11-28	Am J Hum Genet	www.ncbi.nlm.nih.gov/pubmed/26626624	Genome-wide Association Analysis of Psoriatic Arthritis and Cutaneous Psoriasis Reveals Differences in Their Genetic Architecture.	Cutaneous psoriasis	1,363 European ancestry cases, 4,934 European ancestry controls	up to 2,969 European ancestry cases, up to European ancestry 14,384 controls
2016-09-19	26450422	DeLorenze GN	2015-10-08	J Infect Dis	www.ncbi.nlm.nih.gov/pubmed/26450422	Polymorphisms in HLA Class II Genes Are Associated With Susceptibility to Staphylococcus aureus Infection in a White Population.	Skin and soft tissue Staphylococcus aureus infection	2,130 European ancestry cases, 45,434 European ancestry controls	NA
2016-06-16	26184321	Lin BD	2015-07-13	Genes (Basel)	www.ncbi.nlm.nih.gov/pubmed/26184321	Heritability and Genome-Wide Association Studies for Hair Color in a Dutch Twin Family Based Sample.	Red vs non-red hair color	181 European ancestry red hair individuals, 6,910 European ancestry non-red hair individuals	NA
2016-10-13	26865924	Lee M	2015-12-21	Nutr Res Pract	www.ncbi.nlm.nih.gov/pubmed/26865924	Genome-wide association study for the interaction between BMR and BMI in obese Korean women including overweight.	Body mass index	40 Korean ancestry low BMI individuals, 37 Korean ancestry high BMI individuals	NA
2016-07-06	25963972	Liu F	2015-05-12	Hum Genet	www.ncbi.nlm.nih.gov/pubmed/25963972	Genetics of skin color variation in Europeans: genome-wide association studies with functional follow-up.	Skin colour saturation	5,857 European ancestry individuals	NA
2016-05-12	25953783	Warrington NM	2015-05-07	Int J Epidemiol	www.ncbi.nlm.nih.gov/pubmed/25953783	A genome-wide association study of body mass index across early life and childhood.	Body mass index	9,377 children and adolescents	3,918 European ancestry children and adolescents
2016-11-17	26829030	Asgari MM	2016-01-29	J Invest Dermatol	www.ncbi.nlm.nih.gov/pubmed/26829030	Identification of Susceptibility Loci for Cutaneous Squamous Cell Carcinoma.	Squamous cell carcinoma	6,891 European ancestry cases, 54,566 European ancestry controls	810 European ancestry cases, 5,600 European ancestry controls
2011-07-19	21708048	Jiao H	2011-06-28	BMC Med Genomics	www.ncbi.nlm.nih.gov/pubmed/21708048	Genome wide association study identifies KCNMA1 contributing to human obesity.	Obesity	164 European ancestry morbidly obese individuals, 163 European ancestry lean individuals	4,674 European ancestry morbidly obese individuals, 5,663 European ancestry lean individuals
2016-06-02	26237428	Law MH	2015-08-03	Nat Genet	www.ncbi.nlm.nih.gov/pubmed/26237428	Genome-wide meta-analysis identifies five new susceptibility loci for cutaneous malignant melanoma.	Cutaneous malignant melanoma	12,874 European ancestry cases, 23,203 European ancestry controls	785 European ancestry cases, 791 European ancestry controls, 2,331 cases, 2,415 controls
2020-11-13	32887889	Rashkin SR	2020-09-04	Nat Commun	www.ncbi.nlm.nih.gov/pubmed/32887889	Pan-cancer study detects genetic risk variants and shared genetic basis in two large cohorts.	Melanoma	6,777 European ancestry cases, 410,350 European ancestry controls	NA
2021-07-27	34187551	McCartney DL	2021-06-29	Genome Biol	www.ncbi.nlm.nih.gov/pubmed/34187551	Genome-wide association studies identify 137 genetic loci for DNA methylation biomarkers of aging.	DNA methylation Hannum age acceleration	6,148 African American individuals	NA
2021-10-08	34155719	Margaritte-Jeannin P	2021-06-22	Clin Exp Allergy	www.ncbi.nlm.nih.gov/pubmed/34155719	Identification of OCA2 as a novel locus for the co-morbidity of asthma-plus-eczema.	Asthma and eczema	1,208 European ancestry cases with both asthma and eczema, 7,599 European ancestry controls with neither asthma nor eczema	NA
2021-11-29	30044860	Fernandez-Rhodes L	2018-07-25	PLoS One	www.ncbi.nlm.nih.gov/pubmed/30044860	The genetic underpinnings of variation in ages at menarche and natural menopause among women from the multi-ethnic Population Architecture using Genomics and Epidemiology (PAGE) Study: A trans-ethnic meta-analysis.	Age at menarche	20,209 African American, 15,347 Hispanic, 8,273 Asian American, 538 Native American ancestry women	NA
2022-06-22	35313970	Dong Q	2022-03-22	Genome Med	www.ncbi.nlm.nih.gov/pubmed/35313970	Genome-wide association studies identify novel genetic loci for epigenetic age acceleration among survivors of childhood cancer.	Epigenetic age acceleration (Hannum) in childhood cancer survivors	2,640 European ancestry individuals	NA
2022-01-05	34265127	Inoue Y	2021-07-15	Exp Dermatol	www.ncbi.nlm.nih.gov/pubmed/34265127	Search for genetic loci involved in the constitution and skin type of a Japanese women using a genome-wide association study.	Sunburn type	1,108 Japanese ancestry individuals	NA
2021-12-01	34737426	Jiang L	2021-11-04	Nat Genet	www.ncbi.nlm.nih.gov/pubmed/34737426	A generalized linear mixed model association tool for biobank-scale data.	Melanomas of skin (PheCode 172.11)	2,824 European ancestry cases, 453,524 European ancestry controls	NA
2019-11-27	31453325	Wang H	2019-08-14	Sci Adv	www.ncbi.nlm.nih.gov/pubmed/31453325	Genotype-by-environment interactions inferred from genetic effects on phenotypic variability in the UK Biobank.	Body mass index	346,393 European ancestry individuals	NA
2019-10-21	31174203	Liyanage UE	2019-06-07	Hum Mol Genet	www.ncbi.nlm.nih.gov/pubmed/31174203	Combined analysis of keratinocyte cancers identifies novel genome-wide loci.	Basal cell carcinoma	31,787 European ancestry cases, 619,351 European ancestry controls	NA
2019-02-06	30595370	Kichaev G	2018-12-27	Am J Hum Genet	www.ncbi.nlm.nih.gov/pubmed/30595370	Leveraging Polygenic Functional Enrichment to Improve GWAS Power.	Body mass index	approximately 458,000 European ancestry individuals	NA
2019-04-03	30429480	Duffy DL	2018-11-14	Nat Commun	www.ncbi.nlm.nih.gov/pubmed/30429480	Novel pleiotropic risk loci for melanoma and nevus density implicate multiple biological pathways.	Nevus count or cutaneous melanoma	52,506 European ancestry individuals, 12,874 European ancestry cases, 23,203 European ancestry controls	NA
2019-11-05	30239722	Pulit SL	2018-09-14	Hum Mol Genet	www.ncbi.nlm.nih.gov/pubmed/30239722	Meta-analysis of genome-wide association studies for body fat distribution in 694,649 individuals of European ancestry.	Body mass index	806,834 European ancestry individuals	NA
2019-02-27	30542056	Petridis C	2018-12-12	Nat Commun	www.ncbi.nlm.nih.gov/pubmed/30542056	Genome-wide meta-analysis implicates mediators of hair follicle development and morphogenesis in risk for severe acne.	Acne (severe)	5,602 European ancestry cases, 21,120 European ancestry controls	NA
2020-07-09	31605138	Avitabile M	2019-09-07	Carcinogenesis	www.ncbi.nlm.nih.gov/pubmed/31605138	Neural crest-derived tumor neuroblastoma and melanoma share 1p13.2 as susceptibility locus that shows a long-range interaction with the SLC16A1 gene.	Neuroblastoma or malignant cutaneous melanoma	2,101 European ancestry neuroblastoma cases, 12,874 European ancestry malignant cutaneous melanoma cases, 27,405 European ancestry controls	2,039 European ancestry neuroblastoma cases, 508 European ancestry malignant cutaneous melanoma cases, 3,469 European ancestry controls
2019-09-23	31466081	Luo A	2019-08-29	Neuropsychopharmacology	www.ncbi.nlm.nih.gov/pubmed/31466081	Epigenetic aging is accelerated in alcohol use disorder and regulated by genetic variation in APOL2.	Epigenetic age acceleration in alcohol use disorder	154 European ancestry individuals, 156 African American individuals	NA
2019-12-11	31522824	Liu Y	2019-09-06	J Dermatol Sci	www.ncbi.nlm.nih.gov/pubmed/31522824	Genome-wide scan identified genetic variants associated with skin aging in a Chinese female population.	Skin aging measurement	1,534 Han Chinese ancestry women	964 European ancestry women
2017-06-02	28081215	Pardo LM	2017-01-12	PLoS One	www.ncbi.nlm.nih.gov/pubmed/28081215	Genome-Wide Association Studies of Multiple Keratinocyte Cancers.	Multiple keratinocyte cancers	2,106 European ancestry multiple keratinocyte cancer cases, 2,061 European ancestry single keratinocyte cancer cases, 135 European and unknown ancestry multiple keratinocyte cancer cases, 761 European and unknown ancestry single keratinocyte cancer cases	NA
2019-08-07	31066027	Nicoletti P	2019-05-07	Clin Pharmacol Ther	www.ncbi.nlm.nih.gov/pubmed/31066027	Shared genetic risk factors across carbamazepine-induced hypersensitivity reactions.	Carbamazepine-induced serious cutaneous adverse reaction	43 European ancestry cases, 10,701 European ancestry controls	NA
2019-07-01	31217584	Wojcik GL	2019-06-19	Nature	www.ncbi.nlm.nih.gov/pubmed/31217584	Genetic analyses of diverse populations improves discovery for complex traits.	Body mass index	17,127 African American individuals, 21,955 Hispanic/Latino individuals, 4,647 Asian ancestry individuals, 3,936 Native Hawaiian ancestry individuals, 645 Native American ancestry individuals, 1,025 individuals	NA
2021-01-26	32603359	Ferreira MAR	2020-06-30	PLoS Genet	www.ncbi.nlm.nih.gov/pubmed/32603359	Age-of-onset information helps identify 76 genetic variants associated with allergic disease.	Allergic disease (asthma, hay fever and/or eczema) (age of onset)	117,130 European ancestry individuals	NA
2020-07-22	32276964	Shete S	2020-04-10	Cancer Res	www.ncbi.nlm.nih.gov/pubmed/32276964	A genome-wide association study identifies two novel susceptible regions for squamous cell carcinoma of the head and neck.	Head and neck squamous cell carcinoma	2,171 European ancestry cases, 4,493 European ancestry controls	5,205 European ancestry cases, 3,232 European ancestry controls
2020-03-02	31361310	Johansson A	2019-07-30	Hum Mol Genet	www.ncbi.nlm.nih.gov/pubmed/31361310	Genome-wide association analysis of 350 000 Caucasians from the UK Biobank identifies novel loci for asthma, hay fever and eczema.	Allergic disease (asthma, hay fever or eczema)	106,772 European ancestry cases, 239,773 European ancestry controls	83,335 cases, 34,934 controls
2020-07-08	32041948	Sarin KY	2020-02-10	Nat Commun	www.ncbi.nlm.nih.gov/pubmed/32041948	Genome-wide meta-analysis identifies eight new susceptibility loci for cutaneous squamous cell carcinoma.	Cutaneous squamous cell carcinoma	19,149 European ancestry cases, 680,049 European ancestry controls	NA
2018-12-19	30271922	Clifton EAD	2018-05-03	Commun Biol	www.ncbi.nlm.nih.gov/pubmed/30271922	Genome-wide association study for risk taking propensity indicates shared pathways with body mass index.	Body mass index	772,825 individuals	NA
2020-10-27	32363570	Giri AK	2020-05-04	Mol Genet Genomics	www.ncbi.nlm.nih.gov/pubmed/32363570	Multifaceted genome-wide study identifies novel regulatory loci in SLC22A11 and ZNF45 for body mass index in Indians.	Body mass index	1,142 Indo-European Indian ancestry individuals	6,117 Indo-European Indian ancestry individuals
2018-08-15	29895819	Endo C	2018-06-12	Sci Rep	www.ncbi.nlm.nih.gov/pubmed/29895819	Genome-wide association study in Japanese females identifies fifteen novel skin-related trait associations.	Freckles	7,148 Japanese ancestry female cases, 4,034 Japanese ancestry female controls	NA
2020-04-17	32109421	Li C	2020-02-20	Am J Hum Genet	www.ncbi.nlm.nih.gov/pubmed/32109421	Genome-Wide Association Analysis in Humans Links Nucleotide Metabolism to Leukocyte Telomere Length.	Leukocyte telomere length	78,592 European ancestry individuals	NA
2021-02-25	32700739	Salinas YD	2020-07-23	Am J Epidemiol	www.ncbi.nlm.nih.gov/pubmed/32700739	Discovery and Mediation Analysis of Cross-Phenotype Associations With Asthma and Body Mass Index in 12q13.2.	Body mass index	305,945 British ancestry individuals	NA
2020-07-22	32650023	Gabryszewski SJ	2020-07-07	J Allergy Clin Immunol	www.ncbi.nlm.nih.gov/pubmed/32650023	Unsupervised Modeling and Genome-Wide Association Identify Novel Features of Allergic March Trajectories.	Allergic march (atopic dermatitis to allergic rhinitis)	225 African American child cases, 963 African American child controls	148 African American child cases, 1,151 African American child controls
2021-05-18	32902719	Hebbar P	2020-09-09	Hum Genet	www.ncbi.nlm.nih.gov/pubmed/32902719	Genome-wide landscape establishes novel association signals for metabolic traits in the Arab population.	Body mass index	2,732 Kuwaiti ancestry individuals	NA
2021-05-24	32653958	Cho HW	2020-07-11	J Bone Miner Metab	www.ncbi.nlm.nih.gov/pubmed/32653958	Association between non-Caucasian-specific ASCC1 gene polymorphism and osteoporosis and obesity in Korean postmenopausal women.	Body mass index	3,013 Korean ancestry individuals	NA
2021-03-23	32752121	Nedoszytko B	2020-07-31	Int J Mol Sci	www.ncbi.nlm.nih.gov/pubmed/32752121	Results from a Genome-Wide Association Study (GWAS) in Mastocytosis Reveal New Gene Polymorphisms Associated with WHO Subgroups.	Cutaneous mastocytosis	141 European ancestry cases, 5,606 European ancestry controls	NA
2021-07-27	33455090	Bing N	2021-01-17	Arthritis Rheumatol	www.ncbi.nlm.nih.gov/pubmed/33455090	Contribution of a European-Prevalent Variant near CD83 and an East Asian-Prevalent Variant near IL17RB to Herpes Zoster Risk in Tofacitinib Treatment: Results of Genome-Wide Association Study Meta-Analyses.	Response to tofacitinib treatment in psoriasis (herpes zoster)(time to event)	56 European ancestry cases, 1,543 European ancestry controls, 10 East Asian ancestry cases, 80 East Asian ancestry controls, 4 Hispanic cases, 245 Hispanic controls	NA
2018-07-24	26426971	Winkler TW	2015-10-01	PLoS Genet	www.ncbi.nlm.nih.gov/pubmed/26426971	The Influence of Age and Sex on Genetic Associations with Adult Body Size and Shape: A Large-Scale Genome-Wide Interaction Study.	Body mass index	up to 309,889 European ancestry individuals	NA
2017-06-21	28270201	Nagy R	2017-03-07	Genome Med	www.ncbi.nlm.nih.gov/pubmed/28270201	Exploration of haplotype research consortium imputation for genome-wide association studies in 20,032 Generation Scotland participants.	Body mass index	19,900 British ancestry individuals from 6863 families.	NA
2017-04-21	28011148	Zhang M	2016-12-21	J Invest Dermatol	www.ncbi.nlm.nih.gov/pubmed/28011148	A Genome-Wide Association Study of Basal Transepidermal Water Loss Finds that Variants at 9q34.3 Are Associated with Skin Barrier Function.	Trans-epidermal water loss	611 Han Chinese ancestry individuals	366 Han Chinese ancestry individuals
2018-04-26	24387989	Mayes MD	2014-01-02	Am J Hum Genet	www.ncbi.nlm.nih.gov/pubmed/24387989	Immunochip analysis identifies multiple susceptibility loci for systemic sclerosis.	Diffuse cutaneous systemic sclerosis	574 European ancestry cases, 3,466 European ancestry controls	1,217 European ancestry cases, 5,935 European ancestry controls
2015-12-18	25574825	Baurecht H	2015-01-08	Am J Hum Genet	www.ncbi.nlm.nih.gov/pubmed/25574825	Genome-wide comparative analysis of atopic dermatitis and psoriasis gives insight into opposing genetic mechanisms.	Inflammatory skin disease	2,079 European ancestry atopic dermatitis cases, 4,212 European ancestry psoriasis cases, 11,899 European ancestry controls	NA
2011-09-02	21782286	Walter S	2011-07-20	Neurobiol Aging	www.ncbi.nlm.nih.gov/pubmed/21782286	A genome-wide association study of aging.	Aging (time to death)	25,007 European ancestry individuals	10,411 European ancestry individuals
2014-12-14	24927181	Navarini AA	2014-06-13	Nat Commun	www.ncbi.nlm.nih.gov/pubmed/24927181	Genome-wide association study identifies three novel susceptibility loci for severe Acne vulgaris.	Acne (severe)	1,893 European ancestry cases, 5,132 European ancestry controls	2,063 European ancestry cases, 1,970 European ancestry controls
2014-10-01	24399259	He L	2014-01-07	Nat Commun	www.ncbi.nlm.nih.gov/pubmed/24399259	Two new susceptibility loci 1q24.2 and 11p11.2 confer risk to severe acne.	Acne (severe)	1,031 Han Chinese ancestry cases, 1,031 Han Chinese ancestry controls	1,860 Han Chinese ancestry cases, 3,660 Han Chinese ancestry controls
2011-07-20	21706340	Teerlink C	2011-06-26	Hum Genet	www.ncbi.nlm.nih.gov/pubmed/21706340	A unique genome-wide association analysis in extended Utah high-risk pedigrees identifies a novel melanoma risk variant on chromosome arm 10q.	Melanoma	156 European ancestry cases from 34 high-risk families, 2,150 European ancestry controls	NA
2017-06-22	28300201	Hernandez-Pacheco N	2017-03-16	Sci Rep	www.ncbi.nlm.nih.gov/pubmed/28300201	Identification of a novel locus associated with skin colour in African-admixed populations.	Skin pigmentation	285 Puerto Rican individuals	373 African American individuals
2017-06-06	28212542	Ransohoff KJ	2017-02-09	Oncotarget	www.ncbi.nlm.nih.gov/pubmed/28212542	Two-stage genome-wide association study identifies a novel susceptibility locus associated with melanoma.	Melanoma	4,842 European ancestry cases, 286,565 European ancestry controls	1,804 European ancestry cases, 1,026 European ancestry controls
2017-06-28	28296344	Chen G	2017-03-13	Obesity (Silver Spring)	www.ncbi.nlm.nih.gov/pubmed/28296344	Genome-wide analysis identifies an african-specific variant in SEMA4D associated with body mass index.	Body mass index	1,570 West African individuals	1,411 West African individuals, 9,020 African American individuals
2017-02-24	27296613	Salinas YD	2016-06-13	BMC Genet	www.ncbi.nlm.nih.gov/pubmed/27296613	Multiethnic genome-wide association study identifies ethnic-specific associations with body mass index in Hispanics and African Americans.	Body mass index	1,235 Hispanic individuals, 706 Asian ancestry individuals, 1,549 African American individuals, 2,395 European ancestry individuals	3,379 Hispanic individuals, 6,871 African American individuals
2015-11-17	25705849	Jacobs LC	2015-02-23	J Invest Dermatol	www.ncbi.nlm.nih.gov/pubmed/25705849	A Genome-Wide Association Study Identifies the Skin Color Genes IRF4, MC1R, ASIP, and BNC2 Influencing Facial Pigmented Spots.	Facial pigmentation	2,844 European ancestry individuals	NA
2017-12-05	29083406	Ferreira MA	2017-10-30	Nat Genet	www.ncbi.nlm.nih.gov/pubmed/29083406	Shared genetic origin of asthma, hay fever and eczema elucidates allergic disease biology.	Allergic disease (asthma, hay fever or eczema)	180,129 European ancestry cases, 180,709 European ancestry controls	NA
2018-02-13	29374233	Lu AT	2018-01-26	Nat Commun	www.ncbi.nlm.nih.gov/pubmed/29374233	GWAS of epigenetic aging rates in blood reveals a critical role for TERT.	Extrinsic epigenetic age acceleration	8,393 European ancestry individuals	1,023 African American individuals, 491 Hispanic individuals
2017-06-26	28371326	Zhu Y	2017-03-30	J Cell Mol Med	www.ncbi.nlm.nih.gov/pubmed/28371326	Susceptibility loci for metabolic syndrome and metabolic components identified in Han Chinese: a multi-stage genome-wide association study.	Body mass index	862 Han Chinese ancestry cases, 880 Han Chinese ancestry controls	1,365 Han Chinese ancestry cases, 2,854 Han Chinese ancestry controls
2016-12-05	27207532	Roshandel D	2016-04-12	Diabetes	www.ncbi.nlm.nih.gov/pubmed/27207532	New Locus for Skin Intrinsic Fluorescence in Type 1 Diabetes Also Associated With Blood and Skin Glycated Proteins.	Skin fluorescence in type 1 diabetes	1,359 European ancestry cases	NA
2018-04-26	26974007	Ellinghaus D	2016-03-14	Nat Genet	www.ncbi.nlm.nih.gov/pubmed/26974007	Analysis of five chronic inflammatory diseases identifies 27 new associations and highlights disease-specific patterns at shared loci.	Chronic inflammatory diseases (ankylosing spondylitis, Crohn's disease, psoriasis, primary sclerosing cholangitis, ulcerative colitis) (pleiotropy)	8,726 European ancestry ankylosing spondylitis cases, 19,085 European ancestry Crohn’s disease cases, 6,530 European ancestry psoriasis cases, 3,408 European ancestry primary sclerosing cholangitis cases, 14,513 European ancestry ulcerative colitis cases, 34,213 European ancestry controls	NA
2017-03-16	27670397	Reyes-Gibby CC	2016-09-27	Sci Rep	www.ncbi.nlm.nih.gov/pubmed/27670397	Genome-wide association study suggests common variants within RP11-634B7.4 gene influencing severe pre-treatment pain in head and neck cancer patients.	Pre-treatment pain in head and neck squamous cell carcinoma	148 European ancestry cases, 810 European ancestry controls	58 European ancestry cases, 352 European ancestry controls
2017-06-01	28177523	Lin Y	2017-02-22	Int J Cancer	www.ncbi.nlm.nih.gov/pubmed/28177523	Association between genetic variation within vitamin D receptor-DNA binding sites and risk of basal cell carcinoma.	Basal cell carcinoma	17,187 European ancestry cases, 287,054 European ancestry controls	NA
2017-12-01	28928442	Tian C	2017-09-19	Nat Commun	www.ncbi.nlm.nih.gov/pubmed/28928442	Genome-wide association and HLA region fine-mapping studies identify susceptibility loci for multiple common infections.	Chickenpox	107,769 European ancestry cases, 15,982 European ancestry controls	NA
2017-08-21	28502801	Law MH	2017-05-11	J Invest Dermatol	www.ncbi.nlm.nih.gov/pubmed/28502801	Genome-Wide Association Shows that Pigmentation Genes Play a Role in Skin Aging.	Skin aging (microtopography measurement)	5,087 individuals	NA
2022-01-12	34927100	Stuart PE	2021-11-06	HGG Adv	www.ncbi.nlm.nih.gov/pubmed/34927100	Transethnic analysis of psoriasis susceptibility in South Asians and Europeans enhances fine-mapping in the MHC and genomewide.	Psoriasis	15,967 European ancestry cases, 28,194 European ancestry controls	NA
2022-04-01	34570997	Wang F	2021-09-24	J Invest Dermatol	www.ncbi.nlm.nih.gov/pubmed/34570997	A genome-wide scan on individual typology angle found variants at SLC24A2 associated with skin color variation in Chinese populations.	Skin pigmentation	6,964 Chinese ancestry individuals	1,787 Chinese ancestry individuals, 266 Hispanic or Latin American individuals
2022-02-11	34210852	Akbari P	2021-07-01	Science	www.ncbi.nlm.nih.gov/pubmed/34210852	Sequencing of 640,000 exomes identifies <i>GPR75</i> variants associated with protection from obesity.	Body mass index	549,780 European ancestry individuals, 95,846 admixed American ancestry individuals	NA
2021-12-02	34785669	Grosche S	2021-11-16	Nat Commun	www.ncbi.nlm.nih.gov/pubmed/34785669	Rare variant analysis in eczema identifies exonic variants in DUSP1, NOTCH4 and SLC9A4.	Eczema	20,016 European ancestry cases, 380,433 European ancestry controls	NA
2021-12-14	34594039	Sakaue S	2021-09-30	Nat Genet	www.ncbi.nlm.nih.gov/pubmed/34594039	A cross-population atlas of genetic associations for 220 human phenotypes.	Body mass index	163,835 East Asian ancestry individuals	NA
2022-02-16	34706928	Scannell Bryan M	2021-10-27	J Epidemiol Community Health	www.ncbi.nlm.nih.gov/pubmed/34706928	Associations between age of menarche and genetic variation in women of African descent: genome-wide association study and polygenic score analysis.	Age at menarche	3,145 African American, African Barbadian or Nigerian ancestry individuals	NA
2021-12-23	32439431	Simard M	2020-05-19	J Allergy Clin Immunol	www.ncbi.nlm.nih.gov/pubmed/32439431	Polygenic risk score for atopic dermatitis in the Canadian population.	Atopic dermatitis (moderate to severe)	222 South East Asian ancestry, East Asian ancestry, South Asian ancestry, African American or Afro-Caribbean, European ancestry, Greater Middle Eastern (Middle Eastern, North African or Persian) cases, 2,466 Greater Middle Eastern (Middle Eastern, North African or Persian), Hispanic or Latin American, NR moderate to severe atopic dermatitis cases, 2,466 South East Asian ancestry, East Asian ances…	NA
2022-02-24	34718232	Sun ED	2021-10-29	Aging (Albany NY)	www.ncbi.nlm.nih.gov/pubmed/34718232	Predicting physiological aging rates from a range of quantitative traits using machine learning.	Physiological aging rate	up to 6,100 European ancestry individuals	NA
2022-05-31	34813871	Liyanage U	2021-11-20	J Invest Dermatol	www.ncbi.nlm.nih.gov/pubmed/34813871	Multi-trait genetic analysis identifies auto-immune loci associated with cutaneous melanoma.	Melanoma	4,089 European ancestry cases, 11,901 European ancestry controls	NA
2022-06-14	34962275	Lin WY	2021-12-28	Hum Mol Genet	www.ncbi.nlm.nih.gov/pubmed/34962275	Genome-wide association study for four measures of epigenetic age acceleration and two epigenetic surrogate markers using DNA methylation data from Taiwan biobank.	DNA methylation GrimAge acceleration	2,309 East Asian ancestry individuals	NA
2022-05-20	35051171	Wong HS	2022-01-20	PLoS Genet	www.ncbi.nlm.nih.gov/pubmed/35051171	Genome-wide association study identifies genetic risk loci for adiposity in a Taiwanese population.	Body mass index	21,930 Taiwanese ancestry individuals	NA
2022-03-02	34271060	DeVore SB	2021-07-13	J Allergy Clin Immunol	www.ncbi.nlm.nih.gov/pubmed/34271060	Novel Role for Caspase Recruitment Domain Family Member 14 and its Genetic Variant rs11652075 in Skin Filaggrin Homeostasis.	Lesional skin FLG expression levels in childhood atopic dermatitis	235 Black or unknown ancestry individuals	NA
2022-08-04	35538205	Wang SH	2022-05-10	Int J Obes (Lond)	www.ncbi.nlm.nih.gov/pubmed/35538205	Causality of abdominal obesity on cognition: a trans-ethnic Mendelian randomization study.	Body mass index	65,689 Asian ancestry individuals	NA
2022-09-27	34814699	Katz DH	2021-11-24	Circulation	www.ncbi.nlm.nih.gov/pubmed/34814699	Whole Genome Sequence Analysis of the Plasma Proteome in Black Adults Provides Novel Insights Into Cardiovascular Disease.	Epidermal growth factor levels	1,852 African American or Afro-Caribbean individuals	1,688 African American or Afro-Caribbean, Hispanic or Latin American, Asian ancestry, European ancestry individuals
2022-02-22	35132056	Mitchell BL	2022-02-07	Nat Commun	www.ncbi.nlm.nih.gov/pubmed/35132056	Genome-wide association meta-analysis identifies 29 new acne susceptibility loci.	acne vulgaris	20,165 European ancestry cases, 595,231 European ancestry controls	NA
2022-09-29	35945198	Huang QQ	2022-08-09	Nat Commun	www.ncbi.nlm.nih.gov/pubmed/35945198	Transferability of genetic loci and polygenic scores for cardiometabolic traits in British Pakistani and Bangladeshi individuals.	Body mass index	22,000 Pakistani and Bangladeshi ancestry individuals	NA
2022-04-26	35399580	Fernandez-Rhodes L	2022-03-11	HGG Adv	www.ncbi.nlm.nih.gov/pubmed/35399580	Ancestral diversity improves discovery and fine-mapping of genetic loci for anthropometric traits-The Hispanic/Latino Anthropometry Consortium.	Body mass index	56,161 Hispanic or Latin American individuals	10,538 Hispanic or Latin American individuals
2022-09-07	35794696	Chung W	2022-06-30	Genomics Inform	www.ncbi.nlm.nih.gov/pubmed/35794696	Bayesian analysis of longitudinal traits in the Korea Association Resource (KARE) cohort.	Body mass index	4,621 East Asian ancestry individuals	NA
2022-07-26	35449187	Kim Y	2022-04-21	Commun Biol	www.ncbi.nlm.nih.gov/pubmed/35449187	Genome-wide association study of actinic keratosis identifies new susceptibility loci implicated in pigmentation and immune regulation pathways.	Actinic keratosis	21,462 European ancestry cases, 70,778 European ancestry controls	NA
2022-05-12	35154085	Connell WT	2022-01-27	Front Immunol	www.ncbi.nlm.nih.gov/pubmed/35154085	Genome-Wide Association Study of Ustekinumab Response in Psoriasis.	Response to ustekinumab in psoriasis (improvement)	310 European ancestry individuals	129 European ancestry individuals
2022-06-16	35313536	Yoo HY	2022-03-11	Clin Cosmet Investig Dermatol	www.ncbi.nlm.nih.gov/pubmed/35313536	A Genome-Wide Association Study and Machine-Learning Algorithm Analysis on the Prediction of Facial Phenotypes by Genotypes in Korean Women.	Facial skin melanin	730 Korean ancestry individuals	NA
2022-08-16	35626014	Pflugfelder A	2022-05-13	Cancers (Basel)	www.ncbi.nlm.nih.gov/pubmed/35626014	Genome-Wide Association Study Suggests the Variant rs7551288*A within the <i>DHCR24</i> Gene Is Associated with Poor Overall Survival in Melanoma Patients.	Survival in melanoma	556 European ancestry individuals	NA
2020-03-11	29381148	Gong J	2017-12-21	Int J Obes (Lond)	www.ncbi.nlm.nih.gov/pubmed/29381148	Trans-ethnic analysis of metabochip data identifies two new loci associated with BMI.	Body mass index	35,606 African American individuals, 26,048 Hispanic/Latino individuals, 22,466 Asian or Native Hawaiian ancestry individuals, 17,859 European ancestry individuals, 535 Native American individuals	NA
2020-07-23	32341527	Landi MT	2020-04-27	Nat Genet	www.ncbi.nlm.nih.gov/pubmed/32341527	Genome-wide association meta-analyses combining multiple risk phenotypes provide insights into the genetic architecture of cutaneous melanoma susceptibility.	Cutaneous malignant melanoma	36,760 European ancestry cases, 375,188 European ancestry controls	NA
2018-07-04	29771307	Aponte JL	2018-05-16	Hum Mol Genet	www.ncbi.nlm.nih.gov/pubmed/29771307	Assessment of rosacea symptom severity by genome-wide association study and expression analysis highlights immuno-inflammatory and skin pigmentation genes.	Rosacea symptom severity	73,265 European ancestry individuals	NA
2019-05-08	29679657	Ferreira MA	2018-04-18	J Allergy Clin Immunol	www.ncbi.nlm.nih.gov/pubmed/29679657	Eleven loci with new reproducible genetic associations with allergic disease risk.	Allergic disease (asthma, hay fever or eczema)	180,129 European ancestry cases, 180,709 European ancestry controls	NA
2019-08-29	31315583	Lona-Durazo F	2019-07-17	BMC Genet	www.ncbi.nlm.nih.gov/pubmed/31315583	Meta-analysis of GWA studies provides new insights on the genetic architecture of skin pigmentation in recently admixed populations.	Skin pigmentation	762 Cuban ancestry individuals	NA
2020-05-22	32266149	He Y	2020-03-20	Front Oncol	www.ncbi.nlm.nih.gov/pubmed/32266149	Genetic Variants Were Associated With the Prognosis of Head and Neck Squamous Carcinoma.	Head and neck squamous cell carcinoma	261 Chinese ancestry cases	525 Chinese ancestry cases
2019-11-18	31675503	Gurdasani D	2019-10-01	Cell	www.ncbi.nlm.nih.gov/pubmed/31675503	Uganda Genome Resource Enables Insights into Population History and Genomic Discovery in Africa.	Body mass index	14,126 African ancestry individuals	NA
2021-01-28	32339537	Roberts V	2020-04-24	J Invest Dermatol	www.ncbi.nlm.nih.gov/pubmed/32339537	Genome wide association study identifies genetic associations with perceived age.	Youthful appearance (self-reported)	423,992 European ancestry individuals	NA
2019-03-28	30664655	Adhikari K	2019-01-21	Nat Commun	www.ncbi.nlm.nih.gov/pubmed/30664655	A GWAS in Latin Americans highlights the convergent evolution of lighter skin pigmentation in Eurasia.	Skin, hair and eye pigmentation (multivariate analysis)	6,236 Latin American individuals	NA
2019-10-09	31498392	Kusic DM	2019-09-09	Mil Med	www.ncbi.nlm.nih.gov/pubmed/31498392	rs11670527 Upstream of ZNF264 Associated with Body Mass Index in the Coriell Personalized Medicine Collaborative.	Body mass index	4,822 European ancestry individuals, 429 African American, Asian, Native Hawaiian/other Pacific Islander, Native American/Alaska native or unknown ancestry individuals	NA
2018-07-02	29615537	Kulminski AM	2018-03-01	Aging (Albany NY)	www.ncbi.nlm.nih.gov/pubmed/29615537	Strong impact of natural-selection-free heterogeneity in genetics of age-related phenotypes.	Body mass index	up to 33,431 European ancestry individuals	NA
2020-02-13	31738745	Gibson J	2019-11-18	PLoS Genet	www.ncbi.nlm.nih.gov/pubmed/31738745	A meta-analysis of genome-wide association studies of epigenetic age acceleration.	Intrinsic epigenetic age acceleration	13,493 European ancestry individuals	NA
2018-11-30	29855537	Hirata T	2018-05-31	Sci Rep	www.ncbi.nlm.nih.gov/pubmed/29855537	Japanese GWAS identifies variants for bust-size, dysmenorrhea, and menstrual fever that are eQTLs for relevant protein-coding or long non-coding RNAs.	Menstruation quality of life impact (acne)	1,115 Japanese ancestry female cases, 4,619 Japanese ancestry female controls	1,204 Japanese ancestry female cases, 4,410 Japanese ancestry female controls
2018-07-16	29739929	Visconti A	2018-05-08	Nat Commun	www.ncbi.nlm.nih.gov/pubmed/29739929	Genome-wide association study in 176,678 Europeans reveals genetic loci for tanning response to sun exposure.	Non-melanoma skin cancer	5,912 European ancestry cases, 181,740 European ancestry controls
2018-09-28	30108127	Hoffmann TJ	2018-08-14	Genetics	www.ncbi.nlm.nih.gov/pubmed/30108127	A Large Multi-ethnic Genome-Wide Association Study of Adult Body Mass Index Identifies Novel Loci.	Body mass index	315,347 European ancestry individuals, 8,322 Hispanic/Latino individuals, 7,290 East Asian ancestry individuals, 3,069 African American individuals, 459 South Asian ancestry individuals	431,743 European ancestry individuals, 9,275 South Asian ancestry individuals, 8,261 African British individuals, 1,822 East Asian ancestry individuals, 7,620 individuals
2021-05-26	32830257	Castellucci LC	2020-08-23	Clin Infect Dis	www.ncbi.nlm.nih.gov/pubmed/32830257	A Genome-Wide Association Study Identifies SERPINB10, CRLF3, STX7, LAMP3, IFNG-AS1 and KRT80 As Risk Loci Contributing to Cutaneous Leishmaniasis In Brazil.	Cutaneous leishmaniasis	2,066 Hispanic/Latino cases, 2,046 Hispanic/Latino controls	NR
2019-04-03	30166351	Galvan-Femenia I	2018-08-30	J Med Genet	www.ncbi.nlm.nih.gov/pubmed/30166351	Multitrait genome association analysis identifies new susceptibility genes for human anthropometric variation in the GCAT cohort.	Skin pigmentation traits	4,988 Spanish ancestry individuals	NA
2018-09-28	30045251	Lee MR	2018-07-01	Medicine (Baltimore)	www.ncbi.nlm.nih.gov/pubmed/30045251	Causal association of body mass index with hypertension using a Mendelian randomization design.	Body mass index	8,832 Korean ancestry individuals	NA
2019-05-08	30895295	Jonnalagadda M	2019-03-21	Genome Biol Evol	www.ncbi.nlm.nih.gov/pubmed/30895295	A genome-wide association study of skin and iris pigmentation among individuals of South Asian ancestry.	Skin reflectance (Melanin index)	720 South Asian ancestry individuals
2019-07-12	29273807	Turcot V	2017-12-22	Nat Genet	www.ncbi.nlm.nih.gov/pubmed/29273807	Protein-altering variants associated with body mass index implicate pathways that control energy intake and expenditure in obesity.	Body mass index	up to 449,889 European ancestry individuals, up to 29,398 South Asian ancestry individuals, up to 27,610 African American individuals, up to 8,839 East Asian individuals, up to 10,772 Hispanic ancestry individuals	up to 196,766 European ancestry individuals
2019-02-01	30315195	Lee KY	2018-10-12	Sci Rep	www.ncbi.nlm.nih.gov/pubmed/30315195	Discovering Genetic Factors for psoriasis through exhaustively searching for significant second order SNP-SNP interactions.	Psoriasis	2,280 cases, 2,002 controls	NA
2019-07-08	30921485	Bejaoui Y	2019-03-28	Exp Dermatol	www.ncbi.nlm.nih.gov/pubmed/30921485	Genome-wide association study of psoriasis in an Egyptian population.	Psoriasis	215 Egyptian ancestry cases, 416 Egyptian ancestry controls	321 Egyptian ancestry cases, 253 Egyptian ancestry controls
2022-01-13	34023362	Li B	2021-05-20	J Invest Dermatol	www.ncbi.nlm.nih.gov/pubmed/34023362	A Genome-Wide Association Study Finds Variants at 2p21 Associated with Self-Reported Sensitive Skin in the Han Chinese population.	Sensitive skin	1,872 Han Chinese ancestry individuals	817 Han Chinese ancestry individuals
2021-12-09	31903547	Pei YF	2020-01-05	Clin Genet	www.ncbi.nlm.nih.gov/pubmed/31903547	Bivariate genome-wide association analysis identified three pleiotropic loci underlying osteoporosis and obesity.	Body mass index	14,489 individuals	217,822 individuals
2020-12-15	25387710	Vrieze SI	2014-12-01	Psychophysiology	www.ncbi.nlm.nih.gov/pubmed/25387710	In search of rare variants: preliminary results from whole genome sequencing of 1,325 individuals with psychophysiological endophenotypes.	Skin conductance response amplitude	4,102 European ancestry individuals	NA
2021-07-27	33959940	Chen Y	2021-05-06	Br J Dermatol	www.ncbi.nlm.nih.gov/pubmed/33959940	A GWAS identifies novel gene associations with facial skin wrinkling and mole count in Latin-Americans.	Facial wrinkles (forehead)	6,254 Latin American individuals	NA
2022-07-20	34662886	Backman JD	2021-10-18	Nature	www.ncbi.nlm.nih.gov/pubmed/34662886	Exome sequencing and analysis of 454,787 UK Biobank participants.	Hay fever rhinitis or eczema (age of onset) (UKB data field 3761)	88,602 European ancestry individuals	NA
2021-11-16	34226706	Barton AR	2021-07-05	Nat Genet	www.ncbi.nlm.nih.gov/pubmed/34226706	Whole-exome imputation within UK Biobank powers rare coding variant association and fine-mapping analyses.	Body mass index	457,756 European ancestry individuals	NA
2022-09-23	36064556	Seviiri M	2022-09-05	J Transl Med	www.ncbi.nlm.nih.gov/pubmed/36064556	Higher polygenic risk for melanoma is associated with improved survival in a high ultraviolet radiation setting.	Melanoma specific survival	10,982 European ancestry individuals	1,947 European ancestry individuals
2022-09-20	35888748	Liu C	2022-07-06	Metabolites	www.ncbi.nlm.nih.gov/pubmed/35888748	Crosstalk between Host Genome and Metabolome among People with HIV in South Africa.	Melanin levels	998 Sub-Saharan African ancestry individuals	NA
2022-10-03	36035146	Wang P	2022-08-12	Front Genet	www.ncbi.nlm.nih.gov/pubmed/36035146	Novel genetic associations with five aesthetic facial traits: A genome-wide association study in the Chinese population.	Freckles	1,548 Chinese ancestry cases, 5,031 Chinese ancestry controls	392 Chinese ancestry cases, 1,280 Chinese ancestry controls
2022-04-27	35421404	Lee SG	2022-04-11	J Invest Dermatol	www.ncbi.nlm.nih.gov/pubmed/35421404	Identification of genetic loci associated with facial wrinkles in a large Korean population.	Facial wrinkles (crow's feet)	11,079 Korean ancestry individuals	5,940 Korean ancestry individuals
2022-08-25	35927272	Chang X	2022-05-02	NPJ Aging	www.ncbi.nlm.nih.gov/pubmed/35927272	Genetic associations with healthy ageing among Chinese adults.	Healthy aging	1,489 Chinese ancestry cases, 5,721 Chinese ancestry controls	129 Chinese ancestry cases, 500 Chinese ancestry controls
2011-10-07	21926416	Amos CI	2011-09-22	Hum Mol Genet	www.ncbi.nlm.nih.gov/pubmed/21926416	Genome-wide association study identifies novel loci predisposing to cutaneous melanoma.	Melanoma	1,804 European ancestry cases, 1,026 European ancestry controls	6,483 European and Middle East/North African ancestry cases, 23,324 European and Middle East/North African ancestry controls
2013-08-28	23818313	Kim HJ	2012-11-06	Obesity (Silver Spring)	www.ncbi.nlm.nih.gov/pubmed/23818313	Combined linkage and association analyses identify a novel locus for obesity near PROX1 in Asians.	Obesity	756 Mongolian ancestry individuals from 55 families	1,301 Korean ancestry individuals
2011-09-06	21810746	Chantarangsu S	2011-08-01	Clin Infect Dis	www.ncbi.nlm.nih.gov/pubmed/21810746	Genome-wide association study identifies variations in 6p21.3 associated with nevirapine-induced rash.	Nevirapine-induced rash	72 Thai ancestry nevirapine-induced rash HIV cases, 77 Thai ancestry nevirapine-tolerant rash HIV cases	88 Thai ancestry nevirapine-induced rash HIV cases, 145 Thai ancestry nevirapine-tolerant HIV cases
2011-07-13	21701570	Ng MC	2011-06-23	Obesity (Silver Spring)	www.ncbi.nlm.nih.gov/pubmed/21701570	Genome-wide association of BMI in African Americans.	Body mass index	1,715 African American individuals	3,274 African American individuals
2010-11-17	20935630	Speliotes EK	2010-10-10	Nat Genet	www.ncbi.nlm.nih.gov/pubmed/20935630	Association analyses of 249,796 individuals reveal 18 new loci associated with body mass index.	Body mass index	Up to 123,865 European ancestry individuals	Up to 125,931 European ancestry individuals
2012-11-04	22951725	Tang XF	2012-09-06	J Invest Dermatol	www.ncbi.nlm.nih.gov/pubmed/22951725	Association analyses identify three susceptibility Loci for vitiligo in the Chinese Han population.	Vitiligo	1,117 Han Chinese ancestry cases, 1,701 Han Chinese ancestry controls	5,740 Han Chinese ancestry cases, 10,324 Han Chinese ancestry controls
2014-04-25	24064335	Pei YF	2013-10-08	Hum Mol Genet	www.ncbi.nlm.nih.gov/pubmed/24064335	Meta-analysis of genome-wide association data identifies novel susceptibility loci for obesity.	Body mass index	8,463 European ancestry individuals, 7,478 African American individuals, 3,348 Hispanic individuals, 1,624 Han Chinese ancestry individuals	4,979 European ancestry individuals, 2,740 Han Chinese ancestry individuals
2016-02-04	25918517	Yashin AI	2015-04-13	Front Genet	www.ncbi.nlm.nih.gov/pubmed/25918517	Genetics of aging, health, and survival: dynamic regulation of human longevity related traits.	Lifespan	679 female individuals	432 male individuals
2016-02-04	25935106	Kim KW	2015-04-30	J Allergy Clin Immunol	www.ncbi.nlm.nih.gov/pubmed/25935106	Genome-wide association study of recalcitrant atopic dermatitis in Korean children.	Recalcitrant atopic dermatitis	246 Korean ancestry child cases, 551 Korean ancestry adult controls	NA
2016-02-10	25903422	Yin X	2015-04-23	Nat Commun	www.ncbi.nlm.nih.gov/pubmed/25903422	Genome-wide meta-analysis identifies multiple novel associations and ethnic heterogeneity of psoriasis susceptibility.	Psoriasis	3,496 European ancestry cases, 5,186 European ancestry controls, 1,588 Chinese ancestry cases, 3,546 Chinese ancestry controls	5,134 European ancestry cases, 5,633 European ancestry controls, 5,151 Chinese ancestry cases, 5,152 Chinese ancestry controls
2016-02-12	25939698	Tsoi LC	2015-05-05	Nat Commun	www.ncbi.nlm.nih.gov/pubmed/25939698	Enhanced meta-analysis and replication studies identify five new psoriasis susceptibility loci.	Psoriasis	3,994 European ancestry cases, 7,699 European ancestry controls	6,268 European ancestry cases, 14,172 European ancestry controls, 5,033 cases, 5,707 controls
2015-11-21	25855136	Stacey SN	2015-04-09	Nat Commun	www.ncbi.nlm.nih.gov/pubmed/25855136	New basal cell carcinoma susceptibility loci.	Basal cell carcinoma	4,572 European ancestry cases, 266,358 European ancestry controls	up to 956 European ancestry cases, up to 4,214 European ancestry controls, 526 cases, 528 controls
2014-02-11	19151717	Rafnar T	2009-01-18	Nat Genet	www.ncbi.nlm.nih.gov/pubmed/19151717	Sequence variants at the TERT-CLPTM1L locus associate with many cancer types.	Basal cell carcinoma	1,505 European ancestry cases, 28,890 European ancestry controls	1,060 European ancestry cases, 515 European ancestry controls
2015-01-21	24980573	Song F	2014-06-30	Carcinogenesis	www.ncbi.nlm.nih.gov/pubmed/24980573	Identification of a melanoma susceptibility locus and somatic mutation in TET2.	Melanoma	494 European ancestry cases, 5,628 European ancestry controls	5,383 European ancestry cases, 13,033 European ancestry controls
2014-10-02	24403052	Stacey SN	2014-01-08	Hum Mol Genet	www.ncbi.nlm.nih.gov/pubmed/24403052	Germline sequence variants in TGM3 and RGS22 confer risk of basal cell carcinoma.	Basal cell carcinoma	4,208 European ancestry cases, 109,408 European ancestry controls	up to 1,480 European ancestry cases, up to 4,610 European ancestry controls
2015-12-18	25760438	Anderson D	2015-03-11	PLoS One	www.ncbi.nlm.nih.gov/pubmed/25760438	First genome-wide association study in an Australian aboriginal population provides insights into genetic risk factors for body mass index and type 2 diabetes.	Body mass index	361 Martu Australian Aboriginal ancestry individuals	NA
2016-01-30	25827949	Kunz M	2015-05-04	Exp Dermatol	www.ncbi.nlm.nih.gov/pubmed/25827949	Genome-wide association study identifies new susceptibility loci for cutaneous lupus erythematosus.	Cutaneous lupus erythematosus	151 European ancestry cases, 1,288 European ancestry controls	219 European ancestry cases, 262 European ancestry controls
2019-04-12	29785011	Zhu Z	2018-05-21	Nat Genet	www.ncbi.nlm.nih.gov/pubmed/29785011	A genome-wide cross-trait analysis from UK Biobank highlights the shared genetic architecture of asthma and allergic diseases.	Allergic disease (asthma, hay fever or eczema)	25,685 European ancestry allergic diseases cases, 76,768 European ancestry controls	NA
2018-12-17	26961502	Wood AR	2016-03-10	Diabetologia	www.ncbi.nlm.nih.gov/pubmed/26961502	Variants in the FTO and CDKAL1 loci have recessive effects on risk of obesity and type 2 diabetes, respectively.	Body mass index	29,925 British ancestry cases, 89,763 British ancestry controls	NA
2019-10-09	31513605	Jeon S	2019-09-12	PLoS One	www.ncbi.nlm.nih.gov/pubmed/31513605	Structural equation modeling for hypertension and type 2 diabetes based on multiple SNPs and multiple phenotypes.	Body mass index	8,842 Korean ancestry individuals	NA
2019-02-11	30674883	Jin Y	2019-01-23	Nat Commun	www.ncbi.nlm.nih.gov/pubmed/30674883	Early-onset autoimmune vitiligo associated with an enhancer variant haplotype that upregulates class II HLA expression.	Vitiligo (late onset)	1,467 European ancestry cases, 19,156 European ancestry controls	977 European ancestry cases, 727 European ancestry controls
2019-07-17	28552196	Tachmazidou I	2017-06-01	Am J Hum Genet	www.ncbi.nlm.nih.gov/pubmed/28552196	Whole-Genome Sequencing Coupled to Imputation Discovers Genetic Signals for Anthropometric Traits.	Body mass index	1,249 whole genome sequenced European ancestry individuals, 3,538 whole genome sequenced individuals, 46,635 European ancestry individuals, 472 Carlantino (founder/genetic isolate) individuals, 1,170 Friuli Venezia Giulia (founder/genetic isolate) individuals, 1,019 Mylopotamos (founder/genetic isolate) individuals, 932 Pomak (founder/genetic isolate) individuals, 1,778 Val Borbera (founder/genet…	209,191 European ancestry individuals
2019-08-06	31171785	Dorajoo R	2019-06-06	Nat Commun	www.ncbi.nlm.nih.gov/pubmed/31171785	Loci for human leukocyte telomere length in the Singaporean Chinese population and trans-ethnic genetic studies.	Leukocyte telomere length	16,759 Singaporean Han Chinese ancestry individuals	6,337 Singaporean Chinese ancestry individuals, up to 37,505 European ancestry individuals
2018-01-26	29195075	Martin AR	2017-11-30	Cell	www.ncbi.nlm.nih.gov/pubmed/29195075	An Unexpectedly Complex Architecture for Skin Pigmentation in Africans.	Skin pigmentation	216 Sub-Saharan African ancestry individuals	240 Sub-Saharan African ancestry individuals
2017-08-18	28448500	Graff M	2017-04-27	PLoS Genet	www.ncbi.nlm.nih.gov/pubmed/28448500	Genome-wide physical activity interactions in adiposity - A meta-analysis of 200,452 adults.	Body mass index	2,518 African American women, 86,278 European ancestry women, 1,773 Filipino ancestry women, 1,030 Indian ancestry women, 1,457 African American men, 55,137 European ancestry men, 7,648 Indian ancestry men, 5,527 European ancestry individuals	6,244 African American women, 17,531 European ancestry women, 329 African American men, 19,956 European ancestry men
2018-05-30	29203360	Sanders MGH	2017-12-02	J Invest Dermatol	www.ncbi.nlm.nih.gov/pubmed/29203360	The genetics of seborrheic dermatitis: a candidate gene approach and pilot genome-wide association study.	Seborrheic dermatitis	609 European and unknown ancestry cases, 3441 European and unknown ancestry controls	NA
2017-10-27	28892062	Akiyama M	2017-09-11	Nat Genet	www.ncbi.nlm.nih.gov/pubmed/28892062	Genome-wide association study identifies 112 new loci for body mass index in the Japanese population.	Body mass index	up to 72,390 Japanese ancestry women, up to 85,894 Japanese ancestry men	up to 10,048 Japanese ancestry women, up to 5,098 Japanese ancestry men, up to 181,999 European ancestry women, up to 140,155 European ancestry controls
2017-02-24	27424798	Chahal HS	2016-07-18	Nat Commun	www.ncbi.nlm.nih.gov/pubmed/27424798	Genome-wide association study identifies novel susceptibility loci for cutaneous squamous cell carcinoma.	Cutaneous squamous cell carcinoma	6,579 European ancestry cases, 280,558 European ancestry controls	825 European ancestry cases, 11,518 European ancestry controls
2018-01-24	27455349	Minster RL	2016-07-25	Nat Genet	www.ncbi.nlm.nih.gov/pubmed/27455349	A thrifty variant in CREBRF strongly influences body mass index in Samoans.	Body mass index	3,072 Samoan (founder/genetic isolate) individuals	2,102 Samoan (founder/genetic isolate) individuals
2017-09-26	27723757	Jin Y	2016-11-01	Nat Genet	www.ncbi.nlm.nih.gov/pubmed/27723757	Genome-wide association studies of autoimmune vitiligo identify 23 new risk loci and highlight key pathways and regulatory variants.	Vitiligo	2,853 European ancestry cases and 37,405 European ancestry controls	1,827 European ancestry cases and 2,181 European ancestry controls
2017-07-13	28537254	Tsoi LC	2017-05-24	Nat Commun	www.ncbi.nlm.nih.gov/pubmed/28537254	Large scale meta-analysis characterizes genetic architecture for common psoriasis associated variants.	Psoriasis	Up to 11,988 European ancestry cases, up to 275,335 European ancestry controls	7,044 European ancestry cases, 11,434 European ancestry controls
2018-04-25	23143594	Tsoi LC	2012-12-01	Nat Genet	www.ncbi.nlm.nih.gov/pubmed/23143594	Identification of 15 new psoriasis susceptibility loci highlights the role of innate immunity.	Psoriasis	10,588 European ancestry cases, 22,806 European ancestry controls	NA
2018-08-03	29031612	Hirata J	2017-10-12	J Invest Dermatol	www.ncbi.nlm.nih.gov/pubmed/29031612	Variants at HLA-A, HLA-C, and HLA-DQB1 Confer Risk of Psoriasis Vulgaris in Japanese.	Psoriasis vulgaris	282 Japanese ancestry cases, 426 Japanese ancestry controls	320 Japanese ancestry cases, 1,622 Japanese ancestry controls
2017-01-16	27173062	Azad AK	2016-05-09	Cancer Epidemiol	www.ncbi.nlm.nih.gov/pubmed/27173062	A genome-wide association study of non-HPV-related head and neck squamous cell carcinoma identifies prognostic genetic sequence variants in the MAP-kinase and hormone pathways.	Survival in head and neck cancer	489 European ancestry cases, 26 Asian, African or First Nation ancestry cases	470 European ancestry cases, 57 Asian ancestry cases, 11 African American ancestry cases, 28 other ancestry cases
2018-02-28	29293537	Gorlova OY	2018-01-02	PLoS One	www.ncbi.nlm.nih.gov/pubmed/29293537	Gene-level association analysis of systemic sclerosis: A comparison of African-Americans and White populations.	Limited cutaneous systemic scleroderma	1,087 European ancestry cases, 3,466 European ancestry controls, 82 African American cases, 260 African American controls	NA
2019-08-21	25854761	Zuo X	2015-04-09	Nat Commun	www.ncbi.nlm.nih.gov/pubmed/25854761	Whole-exome SNP array identifies 15 new susceptibility loci for psoriasis.	Psoriasis	11,245 Han Chinese ancestry cases, 11,177 Han Chinese ancestry controls	6,369 Han Chinese ancestry cases, 13,969 Han Chinese ancestry controls
2017-03-11	27539887	Chahal HS	2016-08-19	Nat Commun	www.ncbi.nlm.nih.gov/pubmed/27539887	Genome-wide association study identifies 14 novel risk alleles associated with basal cell carcinoma.	Basal cell carcinoma	12.945 European ancestry cases, 274,252 European ancestry controls	4,242 European ancestry cases, 12,802 European ancestry controls
2019-02-07	30108283	Granot-Hershkovitz E	2018-08-14	Eur J Hum Genet	www.ncbi.nlm.nih.gov/pubmed/30108283	A study of Kibbutzim in Israel reveals risk factors for cardiometabolic traits and subtle population structure.	Body mass index	733 Ashkenazi Jewish ancestry individuals (founder/population isolate), 168 Sephardi Jewish, North African Jewish, Middle Eastern, Caucasian and Yemenite Jewish individuals	1,620 individuals
